# Supplementary material for: Multiangle perception-oriented environmental facility design method based on joint fuzzy decision-making and transfer learning
Source: PeerJ Comput Sci. 2024 Mar 28;10:e1855. doi: 10.7717/peerj-cs.1855 (PMC11041929; doi:10.7717/peerj-cs.1855)
Supplement: Supplemental Information 1 [file peerj-cs-10-1855-s001.zip]

Archive with 24 entries (24 files):
- Code-0217/accuracy.m
- Code-0217/accuracy_weighted.m
- Code-0217/approx_da_distance.m
- Code-0217/auprc.m
- Code-0217/auroc.m
- Code-0217/compute_blitzer_tl_weights.m
- Code-0217/compute_fave_metrics.m
- Code-0217/cosine_kernel.m
- Code-0217/data_kfold.m
- Code-0217/data_split.m
- Code-0217/data_split_stratified.m
- Code-0217/fscore.m
- Code-0217/gaussian_kernel.m
- Code-0217/generate_dummy_metrics.m
- Code-0217/gmean_pr.m
- Code-0217/Joint Model Lighting Design.mat
- Code-0217/Joint Model Temperature.mat
- Code-0217/knn.m
- Code-0217/mcc.m
- Code-0217/precision.m
- Code-0217/print_fave_metrics.m
- Code-0217/recall.m
- Code-0217/temperature control design.mat
- Code-0217/temperature control facility design.mat
