# Supplementary material for: Multiangle perception-oriented environmental facility design method based on joint fuzzy decision-making and transfer learning
Source: PeerJ Comput Sci. 2024 Mar 28;10:e1855. doi: 10.7717/peerj-cs.1855 (PMC11041929; doi:10.7717/peerj-cs.1855)
Supplement: Supplemental Information 1 [file peerj-cs-10-1855-s001.zip › Code-0217/accuracy.m]

function a = accuracy(y, yhat, varargin)


assert(nargin >= 2)
if nargin > 2
	w = varargin{1};
	a = (w' * (y==yhat)) / sum(w);
else
	a = sum(y==yhat) / length(y);
end

end
