# Supplementary material for: Multiangle perception-oriented environmental facility design method based on joint fuzzy decision-making and transfer learning
Source: PeerJ Comput Sci. 2024 Mar 28;10:e1855. doi: 10.7717/peerj-cs.1855 (PMC11041929; doi:10.7717/peerj-cs.1855)
Supplement: Supplemental Information 1 [file peerj-cs-10-1855-s001.zip › Code-0217/accuracy_weighted.m]

function a = accuracy_weighted(y, yhat, w)

a = sum(w'*(y==yhat)) / sum(w);

end
