# Supplementary material for: Multiangle perception-oriented environmental facility design method based on joint fuzzy decision-making and transfer learning
Source: PeerJ Comput Sci. 2024 Mar 28;10:e1855. doi: 10.7717/peerj-cs.1855 (PMC11041929; doi:10.7717/peerj-cs.1855)
Supplement: Supplemental Information 1 [file peerj-cs-10-1855-s001.zip › Code-0217/auprc.m]

function [ auc ] = auprc(y, yscore, varargin)

assert(nargin >= 2)
if nargin > 2
	pos_label = varargin{1};
else
	pos_label = 1;
end

[x, y, t, auc] = perfcurve(y, yscore, pos_label, 'xCrit', 'reca', 'yCrit', 'prec');

end
