# Supplementary material for: Multiangle perception-oriented environmental facility design method based on joint fuzzy decision-making and transfer learning
Source: PeerJ Comput Sci. 2024 Mar 28;10:e1855. doi: 10.7717/peerj-cs.1855 (PMC11041929; doi:10.7717/peerj-cs.1855)
Supplement: Supplemental Information 1 [file peerj-cs-10-1855-s001.zip › Code-0217/compute_fave_metrics.m]

function perf = compute_fave_metrics(y, yhat, yscore)

perf.a = accuracy(y, yhat);
[ perf.f1, perf.p, perf.r ] = fscore(y, yhat);
perf.mcc = mcc(y, yhat);
[ perf.auroc, ~, ~ ] = auroc(y, yscore);
[ perf.auprc ] = auprc(y, yscore);
[ perf.gmean, ~, ~ ] = gmean_pr(y, yhat);

end
