# Supplementary material for: Multiangle perception-oriented environmental facility design method based on joint fuzzy decision-making and transfer learning
Source: PeerJ Comput Sci. 2024 Mar 28;10:e1855. doi: 10.7717/peerj-cs.1855 (PMC11041929; doi:10.7717/peerj-cs.1855)
Supplement: Supplemental Information 1 [file peerj-cs-10-1855-s001.zip › Code-0217/cosine_kernel.m]

function G = cosine_kernel(X1, X2, varargin)


assert(~isempty(X1) || ~isempty(X2))
if ~isempty(X1) && ~isempty(X2)
    X1 = [ X1 ones(size(X1,1),1) ];
    X2 = [ X2 ones(size(X2,1),1) ];
    assert(size(X1,2)==size(X2,2))
    G = X1*X2';
    d1 = sqrt(sum(X1.^2,2));
    d2 = sqrt(sum(X2.^2,2));
    G = bsxfun(@rdivide, bsxfun(@rdivide, G, d1), d2');
else
    if ~isempty(X1)
        X = X1;
    else
        X = X2;
    end
    X = [ X ones(size(X,1),1) ];
    G = X*X';
    d = sqrt(sum(X.^2,2));
    G = bsxfun(@rdivide, bsxfun(@rdivide, G, d), d');
end

end
