# Supplementary material for: Multiangle perception-oriented environmental facility design method based on joint fuzzy decision-making and transfer learning
Source: PeerJ Comput Sci. 2024 Mar 28;10:e1855. doi: 10.7717/peerj-cs.1855 (PMC11041929; doi:10.7717/peerj-cs.1855)
Supplement: Supplemental Information 1 [file peerj-cs-10-1855-s001.zip › Code-0217/data_split_stratified.m]

function part = data_split_stratified(labels, frac)

uniq_lab = unique(labels);
part = zeros(size(labels));

for i=1:numel(uniq_lab)
    part(labels==uniq_lab(i)) = data_split(labels(labels==uniq_lab(i)), frac);
end

end
