# Supplementary material for: Multiangle perception-oriented environmental facility design method based on joint fuzzy decision-making and transfer learning
Source: PeerJ Comput Sci. 2024 Mar 28;10:e1855. doi: 10.7717/peerj-cs.1855 (PMC11041929; doi:10.7717/peerj-cs.1855)
Supplement: Supplemental Information 1 [file peerj-cs-10-1855-s001.zip › Code-0217/generate_dummy_metrics.m]

function perf = generate_dummy_metrics(y)


perf = compute_fave_metrics(y, ones(size(y)), rand(size(y))/10+0.99);

end
