# Supplementary material for: Multiangle perception-oriented environmental facility design method based on joint fuzzy decision-making and transfer learning
Source: PeerJ Comput Sci. 2024 Mar 28;10:e1855. doi: 10.7717/peerj-cs.1855 (PMC11041929; doi:10.7717/peerj-cs.1855)
Supplement: Supplemental Information 1 [file peerj-cs-10-1855-s001.zip › Code-0217/gmean_pr.m]

function [ gm, p, r ] = gmean_pr(y, yhat, varargin)

assert(nargin >= 2)
if nargin > 2
	pos_label = varargin{1};
else
	pos_label = 1;
end

p = precision(y, yhat, pos_label);
r = recall(y, yhat, pos_label);

gm = sqrt(p * r);

end
