# Supplementary material for: Multiangle perception-oriented environmental facility design method based on joint fuzzy decision-making and transfer learning
Source: PeerJ Comput Sci. 2024 Mar 28;10:e1855. doi: 10.7717/peerj-cs.1855 (PMC11041929; doi:10.7717/peerj-cs.1855)
Supplement: Supplemental Information 1 [file peerj-cs-10-1855-s001.zip › Code-0217/mcc.m]

function m = mcc(y, yhat, varargin)

assert(nargin >= 2)
if nargin > 2
	pos_label = varargin{1};
else
	pos_label = 1;
end

tp = sum((y==pos_label) & (yhat==pos_label));
fp = sum(yhat==pos_label) - tp;
tn = sum((y~=pos_label) & (yhat~=pos_label));
fn = sum(yhat~=pos_label) - tn;

mcc_denom = sqrt((tp + fp) * (tp + fn) * (tn + fp) * (tn + fn));
if mcc_denom == 0
    mcc_denom = 1;
end
m = (tp * tn - fp * fn) / mcc_denom;

end
