# Supplementary material for: Multiangle perception-oriented environmental facility design method based on joint fuzzy decision-making and transfer learning
Source: PeerJ Comput Sci. 2024 Mar 28;10:e1855. doi: 10.7717/peerj-cs.1855 (PMC11041929; doi:10.7717/peerj-cs.1855)
Supplement: Supplemental Information 1 [file peerj-cs-10-1855-s001.zip › Code-0217/print_fave_metrics.m]

function s = print_fave_metrics(perf)

s = sprintf(' Acc=%5.5g  Prec=%5.5g   Rec=%5.5g    F1=%5.5g    GM=%5.5g   MCC=%5.5g  AUROC=%5.5g  AUPRC=%5.5g', ...
			perf.a, perf.p, perf.r, perf.f1, perf.gmean, perf.mcc, perf.auroc, perf.auprc);

end
