# Supplementary material for: Multiangle perception-oriented environmental facility design method based on joint fuzzy decision-making and transfer learning
Source: PeerJ Comput Sci. 2024 Mar 28;10:e1855. doi: 10.7717/peerj-cs.1855 (PMC11041929; doi:10.7717/peerj-cs.1855)
Supplement: Supplemental Information 2 [file peerj-cs-10-1855-s002.zip]

Archive with 49 entries (47 files):
- Data-0217/Data_1.xlsx
- Data-0217/Data_2/
- Data-0217/Data_2/1.jpg
- Data-0217/Data_2/10.jpg
- Data-0217/Data_2/11.jpg
- Data-0217/Data_2/12.jpg
- Data-0217/Data_2/13.jpg
- Data-0217/Data_2/14.jpg
- Data-0217/Data_2/15.jpg
- Data-0217/Data_2/16.jpg
- Data-0217/Data_2/17.jpg
- Data-0217/Data_2/18.jpg
- Data-0217/Data_2/19.jpg
- Data-0217/Data_2/2.jpg
- Data-0217/Data_2/20.jpg
- Data-0217/Data_2/21.jpg
- Data-0217/Data_2/22.jpg
- Data-0217/Data_2/23.jpg
- Data-0217/Data_2/24.jpg
- Data-0217/Data_2/25.jpg
- Data-0217/Data_2/26.jpg
- Data-0217/Data_2/27.jpg
- Data-0217/Data_2/28.jpg
- Data-0217/Data_2/29.jpg
- Data-0217/Data_2/3.jpg
- Data-0217/Data_2/30.jpg
- Data-0217/Data_2/31.jpg
- Data-0217/Data_2/32.jpg
- Data-0217/Data_2/33.jpg
- Data-0217/Data_2/34.jpg
- Data-0217/Data_2/35.jpg
- Data-0217/Data_2/36.jpg
- Data-0217/Data_2/37.jpg
- Data-0217/Data_2/38.jpg
- Data-0217/Data_2/39.jpg
- Data-0217/Data_2/4.jpg
- Data-0217/Data_2/40.jpg
- Data-0217/Data_2/41.jpg
- Data-0217/Data_2/42.jpg
- Data-0217/Data_2/43.jpg
- Data-0217/Data_2/5.jpg
- Data-0217/Data_2/9.jpg
- Data-0217/Data_3/
- Data-0217/Data_3/benthos_data.xlsx
- Data-0217/Data_3/hmr_data.xlsx
- Data-0217/Data_3/hmx.xlsx
- Data-0217/Data_3/kton.xlsx
- Data-0217/Data_3/namr_data.xlsx
- Data-0217/Data_3/ppk-num.xlsx
