# Supplementary material for: Multiangle perception-oriented environmental facility design method based on joint fuzzy decision-making and transfer learning
Source: PeerJ Comput Sci. 2024 Mar 28;10:e1855. doi: 10.7717/peerj-cs.1855 (PMC11041929; doi:10.7717/peerj-cs.1855)
Supplement: Supplemental Information 2 [file peerj-cs-10-1855-s002.zip › Data-0217/Data_1.xlsx]

## Sheet: Sheet1
aqi	pm2_5	pm10	so2	no2	co
50	8	14	9	7	0.6
46	6	17	8	6	0.4
49	12	30	9	5	0.5
44	17	30	12	6	0.5
38	13	25	11	8	0.6
37	13	20	10	10	0.6
37	13	22	11	12	0.5
47	13	24	10	9	0.6
45	12	21	11	11	0.5
36	16	26	9	13	0.6
45	19	45	12	12	0.6
45	16	25	7	10	0.6
42	11	26	11	13	0.7
46	10	21	12	13	0.7
50	13	31	16	17	0.8
45	9	21	11	12	0.6
43	11	22	9	14	0.6
47	11	21	8	15	0.7
40	13	26	10	16	0.8
41	16	27	9	12	0.7
46	11	24	10	14	0.6
41	11	29	12	19	0.8
34	13	31	13	20	0.9
42	12	29	14	18	0.7
44	14	26	14	15	0.7
35	14	24	12	15	0.6
39	12	28	13	16	0.6
41	21	41	16	22	0.9
41	18	35	16	20	0.7
40	22	40	14	20	0.9
38	20	38	12	20	0.7
25	3	8	7	5	0.5
25	4	8	6	8	0.6
43	5	10	8	6	0.5
29	5	10	8	7	0.6
31	4	12	9	7	0.6
30	4	9	8	7	0.5
33	6	12	8	9	0.6
50	4	11	7	9	0.6
67	5	15	8	10	0.6
34	5	11	8	8	0.6
31	3	10	8	7	0.5
26	3	9	7	8	0.6
29	5	14	8	8	0.6
36	6	12	7	10	0.6
38	5	13	6	7	0.5
33	4	13	8	7	0.5
36	5	8	8	6	0.6
31	5	13	7	9	0.5
49	4	10	6	7	0.5
40	5	7	6	7	0.5
37	4	13	7	8	0.5
41	7	26	6	8	0.5
55	7	33	8	7	0.4
45	7	22	6	7	0.5
32	6	9	8	10	0.6
62	6	13	8	10	0.5
55	4	12	6	8	0.5
36	6	13	7	7	0.5
34	3	7	8	9	0.5
38	4	9	7	8	0.6
46	8	21	7	9	0.6
66	8	14	7	7	0.5
47	10	14	8	8	0.5
41	13	20	8	10	0.5
43	9	14	8	9	0.6
43	12	19	8	10	0.7
41	11	19	8	9	0.7
47	12	28	7	11	0.7
63	13	27	10	8	0.7
60	14	34	9	8	0.5
47	14	27	8	9	0.6
51	21	53	8	11	0.5
46	16	35	6	11	0.6
47	16	36	9	9	0.5
58	28	66	7	7	0.5
55	19	40	7	5	0.5
64	16	32	9	8	0.6
63	16	29	10	8	0.4
63	13	30	9	7	0.5
58	11	24	9	6	0.4
44	11	16	7	6	0.5
59	8	14	6	5	0.4
54	9	17	8	6	0.5
69	8	19	9	5	0.4
70	11	22	8	8	0.4
70	10	21	10	8	0.4
70	11	25	11	6	0.4
72	11	22	8	5	0.3
57	11	19	8	8	0.5
52	14	32	8	9	0.5
70	11	32	9	10	0.3
21	15	21	12	14	0.6
36	12	25	13	14	0.7
30	16	30	11	15	0.7
37	14	34	13	14	0.7
37	14	30	12	14	0.7
35	18	35	12	11	0.6
34	14	27	9	9	0.6
44	11	18	6	6	0.4
45	10	19	7	6	0.5
37	11	18	11	7	0.6
36	16	26	14	13	0.7
32	15	32	16	13	0.7
33	15	33	13	15	0.7
40	15	40	15	16	0.7
41	24	41	15	17	0.7
38	17	38	19	16	0.7
41	13	33	14	12	0.6
42	17	29	13	13	0.5
44	15	28	11	14	0.5
37	14	37	13	17	0.6
45	17	39	11	14	0.6
41	17	41	12	15	0.6
39	15	35	12	15	0.7
39	12	39	9	14	0.6
33	11	31	9	14	0.6
36	14	32	9	13	0.7
37	14	26	8	12	0.6
35	17	32	7	12	0.7
38	9	19	7	8	0.4
40	8	15	9	7	0.7
30	9	20	9	9	0.7
42	10	21	10	9	0.6
50	8	14	8	5	0.6
52	14	24	8	9	0.6
86	11	20	11	7	0.5
64	10	23	10	7	0.5
49	11	23	5	5	0.5
37	10	17	8	8	0.6
39	11	20	5	6	0.5
43	12	19	10	7	0.6
43	8	14	10	7	0.6
47	12	23	9	8	0.6
70	11	20	8	7	0.5
65	11	17	9	7	0.6
46	12	23	7	7	0.6
57	10	28	10	7	0.5
80	20	56	9	5	0.5
53	17	53	9	4	0.5
75	13	25	10	8	0.5
85	11	24	6	7	0.5
59	16	27	7	5	0.6
45	10	22	7	8	0.6
51	11	21	10	7	0.6
67	11	23	9	7	0.5
80	8	20	7	7	0.5
48	7	11	8	7	0.5
46	10	20	7	7	0.6
54	11	24	9	9	0.5
57	11	31	7	5	0.5
70	9	16	7	7	0.6
67	7	14	7	8	0.5
71	14	37	8	8	0.4
63	16	37	9	6	0.4
50	11	24	6	8	0.5
62	14	29	6	10	0.5
65	12	34	6	10	0.4
65	17	46	6	8	0.4
69	11	31	5	6	0.4
48	16	41	6	8	0.4
53	20	57	8	12	0.5
69	13	37	6	8	0.4
72	12	20	6	8	0.4
70	12	19	5	5	0.5
82	21	34	7	7	0.5
73	14	23	8	7	0.6
58	16	34	8	8	0.5
69	16	31	8	8	0.4
76	16	29	7	8	0.5
64	14	26	8	10	0.5
76	13	20	7	7	0.6
62	14	29	7	7	0.5
63	13	27	6	11	0.6
72	17	28	6	10	0.6
65	13	26	8	11	0.5
65	14	21	7	6	0.5
60	11	19	6	7	0.5
53	12	24	8	10	0.6
53	14	22	7	8	0.6
55	12	23	4	7	0.5
50	12	19	6	6	0.5
50	18	35	6	7	0.5
63	23	76	8	9	0.4
55	21	61	8	9	0.4
47	16	32	6	7	0.5
55	10	24	5	4	0.3
57	21	43	6	7	0.5
49	18	36	6	5	0.4
47	24	47	5	6	0.5
51	13	20	6	6	0.7
41	25	36	6	7	0.8
55	15	33	8	9	0.5
45	12	28	8	10	0.6
45	14	28	10	9	0.5
43	15	35	9	12	0.6
44	13	26	8	9	0.6
56	12	23	6	7	0.4
47	12	23	7	9	0.5
49	12	22	8	9	0.5
48	14	26	6	6	0.5
45	17	33	7	5	0.6
46	14	28	7	5	0.6
42	10	25	7	9	0.6
43	15	29	10	7	0.7
46	12	23	8	7	0.5
44	7	16	10	10	0.5
43	9	15	9	9	0.5
43	7	13	10	6	0.4
46	7	10	8	5	0.4
46	9	19	7	5	0.6
43	7	14	8	6	0.6
100	7	21	7	8	0.4
69	4	14	5	6	0.5
34	5	19	5	8	0.5
59	4	15	7	5	0.5
32	6	11	8	7	0.6
33	5	14	6	6	0.5
30	4	11	8	9	0.6
25	4	11	8	7	0.6
37	6	17	6	8	0.6
39	5	11	8	6	0.5
44	7	17	7	7	0.6
40	7	14	8	7	0.5
32	6	12	8	9	0.6
30	4	8	6	6	0.7
27	4	8	6	6	0.6
26	4	7	6	7	0.7
27	4	9	6	10	0.6
33	5	9	6	6	0.7
35	4	9	7	7	0.6
44	5	10	7	6	0.5
33	5	14	7	9	0.6
43	7	11	8	6	0.6
43	7	13	9	8	0.7
53	7	23	8	6	0.5
65	9	19	8	6	0.5
74	11	18	9	6	0.4
59	13	22	8	11	0.5
37	12	20	7	7	0.6
45	12	24	8	6	0.7
42	11	13	9	7	0.5
44	4	10	9	7	0.4
52	4	10	8	9	0.5
43	3	6	6	9	0.5
55	5	15	6	9	0.5
28	4	11	6	9	0.5
31	4	13	7	8	0.5
33	5	10	8	8	0.6
67	4	13	7	7	0.5
63	6	12	7	5	0.5
53	5	13	7	7	0.6
62	7	13	9	6	0.6
71	6	15	7	9	0.5
65	8	18	8	8	0.6
64	5	13	8	7	0.6
75	5	13	7	6	0.5
81	6	16	7	6	0.5
51	7	19	8	6	0.6
76	4	16	5	6	0.5
46	5	11	9	5	0.6
52	7	17	5	7	0.5
45	5	13	6	5	0.5
50	5	12	7	5	0.5
45	6	15	9	6	0.5
44	4	16	9	11	0.5
28	5	20	8	6	0.7
31	4	11	8	7	0.7
24	4	12	7	5	0.7
19	4	14	5	13	0.8
23	6	17	8	8	0.7
48	8	18	7	9	0.6
75	6	15	11	7	0.5
23	6	17	7	7	0.4
41	5	14	6	9	0.5
36	4	20	7	8	0.4
30	5	21	7	10	0.4
28	5	22	7	10	0.5
31	4	21	6	8	0.5
25	5	15	7	6	0.6
22	5	13	6	5	0.5
24	6	19	6	8	0.5
33	5	13	8	8	0.5
30	4	12	8	7	0.5
29	6	11	7	8	0.5
31	5	12	7	6	0.6
39	4	11	6	7	0.5
33	6	12	7	7	0.6
35	5	10	7	7	0.6
25	5	11	9	8	0.7
30	5	12	6	9	0.7
31	7	19	8	9	0.6
43	4	14	6	7	0.7
47	4	14	6	5	0.5
32	10	12	8	6	0.5
42	3	15	9	7	0.6
34	6	12	8	7	0.6
43	5	11	6	5	0.5
32	4	8	6	6	0.6
20	5	11	8	5	0.6
34	6	11	6	6	0.5
26	3	10	6	6	0.6
19	4	8	6	7	0.6
34	9	20	7	11	0.5
34	10	26	7	13	0.6
37	12	33	7	12	0.6
28	12	24	7	11	0.5
32	11	23	5	8	0.5
40	9	20	8	8	0.4
27	6	15	6	8	0.5
25	8	23	6	9	0.5
30	7	17	6	9	0.5
21	5	10	8	7	0.5
24	8	22	6	9	0.5
25	9	25	7	9	0.6
32	8	32	6	11	0.5
38	8	32	9	10	0.6
36	8	27	6	8	0.5
27	7	20	7	9	0.6
18	5	13	6	9	0.5
31	4	8	6	11	0.4
30	5	10	7	8	0.4
31	5	12	6	12	0.4
33	5	17	7	9	0.4
36	7	23	7	12	0.6
34	9	31	7	12	0.5
36	7	34	8	11	0.4
34	6	31	9	10	0.5
32	8	22	7	6	0.4
32	5	21	7	6	0.4
31	4	10	7	8	0.3
27	5	7	6	6	0.4
24	4	15	7	7	0.4
29	4	13	8	6	0.4
55	24	60	15	16	0.6
84	36	118	10	10	0.6
46	18	42	11	10	0.6
42	18	42	15	18	0.7
40	22	40	18	18	0.9
48	24	48	18	20	0.9
39	18	39	14	18	0.9
39	16	38	15	16	0.9
42	23	42	15	16	0.7
51	20	52	18	20	0.9
48	28	48	18	22	0.9
46	25	46	13	20	0.9
41	23	41	14	18	0.6
40	22	40	14	16	0.9
34	22	34	14	14	0.9
38	19	38	14	14	0.7
50	23	50	12	18	0.9
50	22	50	14	21	0.9
54	24	57	15	21	0.9
54	20	58	20	15	0.6
32	22	30	19	11	0.5
38	23	38	14	12	0.6
45	20	45	14	10	0.6
34	14	34	16	12	0.5
47	24	47	15	16	0.6
33	23	27	12	12	0.5
25	12	12	14	20	0.5
29	20	28	26	10	0.7
31	19	31	20	15	0.5
31	20	31	15	12	0.6
22	14	22	8	8	0.5
58	22	41	14	15	0.9
47	33	44	13	19	1
83	60	87	12	17	1
89	40	92	18	27	1
71	34	77	18	23	0.9
66	32	82	18	24	0.8
63	25	69	16	23	0.9
44	20	44	16	25	1
45	17	30	8	18	0.9
64	31	31	15	15	0.8
61	44	56	15	22	1.2
53	38	53	16	25	1.2
78	58	69	10	31	1.2
53	38	52	14	19	1.1
56	40	62	23	36	1.2
44	30	41	12	18	1
49	27	30	11	15	0.8
43	16	23	8	9	0.7
59	10	15	8	9	0.9
75	55	63	12	19	1.1
75	52	76	24	23	1.1
71	52	76	20	23	1.1
61	44	67	23	28	1.1
60	36	64	16	29	1.1
61	37	70	18	29	1.1
70	45	76	18	28	1.1
67	47	84	20	36	1.2
67	47	85	22	35	1.2
66	40	83	33	35	1.2
55	27	61	25	26	1.1
58	29	67	25	23	1.1
76	56	76	13	10	1.2
97	73	103	10	9	1.3
98	74	98	11	10	1.6
317	246	434	53	17	1.9
289	239	293	40	25	2.3
175	133	155	23	26	2
151	116	138	24	27	1.7
152	117	133	31	32	1.8
117	89	120	35	40	2
101	76	107	28	34	1.7
98	74	117	33	41	1.6
86	64	113	27	34	1.3
124	95	141	30	44	1.6
124	95	124	34	34	1.6
123	94	134	33	42	1.8
142	109	154	37	46	1.9
111	84	118	24	31	1.5
85	63	93	25	31	1.4
71	52	81	23	29	1.3
58	42	62	21	22	1.1
55	39	51	16	21	1.1
58	42	52	15	28	1.5
96	72	107	27	39	2.6
70	51	69	22	27	2.4
51	26	39	16	30	2.1
53	10	16	10	21	2.2
93	69	90	22	31	2.3
94	70	99	27	32	2.2
72	52	75	18	30	1.9
152	116	146	28	40	2.4
200	150	180	36	47	2.7
69	33	53	15	16	0.8
70	37	47	16	16	0.7
82	61	81	17	26	0.9
128	45	66	20	20	0.9
116	37	55	20	19	0.8
120	33	56	16	21	0.8
90	38	59	17	19	0.8
56	27	49	14	19	0.7
50	13	27	9	12	0.5
70	51	70	11	18	0.8
82	61	82	17	23	0.9
85	43	67	12	16	0.8
92	44	66	16	19	0.8
57	40	65	20	22	0.8
95	29	55	18	20	0.7
76	20	37	14	16	0.5
49	22	39	11	15	0.4
44	28	44	14	19	0.4
100	31	61	19	20	0.7
77	25	55	12	19	0.7
36	21	36	10	15	0.5
60	35	61	15	19	0.7
58	27	59	12	19	0.7
59	22	45	10	16	0.5
50	25	50	8	19	0.5
59	29	68	7	15	0.5
69	33	89	10	24	0.7
58	17	67	7	13	0.5
49	16	28	6	14	0.5
80	27	44	8	12	0.6
91	24	39	8	15	0.8
62	43	74	24	32	1.4
63	44	76	22	31	1.5
56	39	63	20	27	1.2
55	36	60	24	27	1.1
53	31	57	24	22	1
55	37	61	17	21	1.1
75	55	66	20	27	1.3
59	39	68	10	19	1
82	61	115	26	26	1.4
138	106	149	30	47	2.1
139	107	157	34	50	1.8
117	89	130	26	32	1.6
88	66	87	19	29	1.4
129	99	123	31	45	1.7
101	76	103	27	42	1.7
71	52	72	20	27	1.5
88	66	79	20	25	1.2
72	53	75	22	25	1.2
57	41	61	20	27	1.1
67	49	70	17	24	1.2
66	48	61	12	20	1.1
65	47	37	8	16	1.1
62	45	46	11	17	1.4
71	52	69	20	25	1.6
95	71	93	21	27	1.7
109	83	104	21	28	1.5
88	66	88	15	13	1.1
96	72	91	14	16	1.4
71	14	28	10	11	0.9
75	10	27	9	13	0.8
64	13	25	8	10	0.7
47	14	28	8	10	0.7
64	17	35	8	11	0.7
62	18	34	9	13	0.7
62	16	31	9	11	0.7
65	16	31	9	12	0.6
55	12	25	8	9	0.6
43	11	21	8	9	0.6
66	13	25	8	9	0.6
63	13	27	8	8	0.8
50	13	24	8	8	0.9
44	25	36	10	12	0.9
33	17	29	8	11	0.9
59	13	21	7	11	0.9
70	11	30	8	10	0.7
50	12	24	8	9	0.8
53	19	39	8	8	0.6
97	17	38	9	11	0.5
87	23	44	7	12	0.7
85	26	51	7	15	0.8
62	21	40	7	14	0.7
47	21	42	8	16	0.7
65	9	25	8	12	0.5
45	26	45	7	17	1
62	45	65	10	22	1.1
120	40	60	10	15	1.1
123	34	53	10	14	1
116	26	46	9	14	0.9
82	28	43	8	13	0.9
92	60	134	21	42	1.2
110	72	170	20	44	1.4
195	146	204	44	57	2
155	118	173	33	58	1.7
129	98	156	34	60	1.7
114	86	148	31	57	1.9
99	74	134	22	54	1.5
158	120	168	26	52	1.9
150	115	159	35	60	1.9
117	88	132	32	56	1.7
109	82	120	28	50	1.5
97	72	108	28	48	1.4
102	76	112	26	46	1.4
98	73	106	22	48	1.2
75	55	90	26	41	1
97	72	106	22	36	1
117	88	120	26	40	1.2
104	78	87	22	27	1
117	88	104	18	29	1
168	127	186	40	58	1.7
65	38	80	16	39	0.9
83	56	115	16	44	1.2
95	64	140	24	54	1.2
72	50	94	20	34	0.9
109	82	126	23	50	1.2
135	103	163	22	53	1.4
94	70	76	28	26	1
69	50	58	16	21	1
75	55	78	12	23	1
82	60	90	14	31	1.4
77	49	104	14	34	1
94	26	54	9	19	0.8
92	25	51	10	21	0.8
81	22	48	9	19	0.8
85	22	41	9	16	0.7
54	33	45	8	19	0.8
46	27	42	8	18	0.7
70	29	64	11	24	0.8
85	27	60	11	19	0.6
75	27	74	10	17	0.6
62	23	74	9	17	0.6
44	10	30	8	15	0.6
66	27	81	9	14	0.8
82	34	98	12	22	1
58	15	45	8	15	1
42	17	26	7	14	0.9
95	35	66	13	19	1.1
88	37	65	12	21	1.1
70	20	51	11	22	0.8
66	17	39	9	19	0.8
37	19	37	12	21	1
44	6	10	6	11	0.8
77	19	27	7	17	1
43	28	43	10	28	1.1
48	29	46	13	16	0.8
54	23	40	15	16	0.8
47	28	47	14	16	0.8
49	31	49	13	23	1
57	41	52	24	26	1
55	28	60	27	29	1
77	21	44	18	18	0.9
68	50	59	25	13	0.9
121	92	108	23	34	1.4
145	112	166	29	36	1.6
108	82	123	32	29	1.4
80	59	83	20	26	1.1
65	47	71	19	26	1
70	51	83	20	33	1.1
60	42	70	22	29	0.9
53	38	57	13	20	0.7
82	61	88	17	31	1.1
66	48	72	19	28	1
55	32	61	26	21	0.7
83	62	92	21	23	1.1
123	94	117	16	36	1.3
117	89	119	30	38	1.4
75	55	84	22	27	1.2
70	51	73	16	22	1.2
66	48	70	17	22	1.1
53	36	57	23	25	0.9
42	26	42	20	16	0.7
44	26	44	12	27	0.8
100	75	108	20	34	1.2
95	71	100	16	39	1.3
91	68	103	19	35	1.3
93	70	100	12	32	1.2
91	68	92	16	30	1
80	59	82	13	24	1
57	37	64	13	24	0.9
52	36	54	9	23	1
73	54	74	17	26	1.2
27	8	16	9	19	1.2
41	6	11	8	13	1.1
47	8	16	8	11	1
58	34	57	10	16	1.1
60	39	68	11	18	1.1
50	32	51	11	17	1.1
60	21	39	10	15	0.9
70	16	41	11	20	1
49	11	25	8	15	0.9
54	35	53	9	13	1
48	29	47	8	11	0.9
44	15	27	9	11	0.8
50	15	31	9	12	0.8
60	31	50	9	12	0.8
68	31	51	11	13	0.9
82	31	50	10	13	0.9
66	23	45	10	12	0.8
61	14	30	9	12	0.7
44	17	36	10	11	0.6
63	14	27	10	11	0.6
60	20	41	12	17	0.6
82	29	64	12	16	0.7
85	18	58	11	15	1.1
83	7	19	8	11	1
66	11	23	8	9	0.8
83	22	46	9	13	0.9
80	20	40	10	13	0.9
88	24	43	11	13	0.9
86	20	38	11	12	0.9
61	20	36	9	12	0.9
58	21	35	10	11	0.9
42	19	29	7	13	0.8
56	25	42	9	14	0.7
65	23	40	11	13	0.8
88	23	42	11	12	0.7
101	23	48	12	15	0.7
90	20	49	14	15	0.7
87	20	45	11	12	0.7
80	21	52	11	14	0.8
91	14	29	9	13	0.6
89	20	38	13	13	0.7
77	28	45	10	13	0.7
65	35	60	10	16	0.8
109	36	59	11	16	0.8
78	34	59	9	14	0.8
84	22	48	10	14	0.9
55	28	43	8	13	0.8
53	38	53	14	15	0.8
64	36	62	9	16	0.8
46	28	46	8	14	0.8
40	22	40	11	15	0.7
65	10	20	7	9	0.6
28	20	27	10	13	0.7
62	33	48	19	15	0.8
79	19	36	15	14	0.7
68	13	28	12	14	0.8
74	6	12	7	12	0.7
75	16	20	6	14	0.9
60	43	59	13	20	0.9
94	37	61	16	15	0.8
66	31	52	12	16	0.7
55	39	57	7	23	0.9
46	23	46	7	19	0.8
49	14	28	7	15	0.6
25	13	19	6	18	0.6
31	16	24	8	25	0.8
30	20	28	9	24	0.9
33	23	33	8	22	0.6
55	39	58	10	21	0.8
62	41	75	10	22	0.7
57	35	64	9	18	0.7
49	33	49	9	15	0.9
43	28	43	14	17	0.9
40	22	40	9	25	1.4
48	34	47	12	17	1.1
54	36	54	10	18	1
90	46	68	10	18	1
76	40	67	13	22	1.1
70	28	55	15	16	1.1
55	24	55	10	18	1.2
58	19	51	10	14	1.1
38	9	22	9	14	1.2
23	12	19	8	18	1
49	21	49	11	22	1.1
55	17	37	9	15	1
56	10	20	9	13	1.1
27	10	15	8	19	1.1
30	11	22	10	16	1.1
37	5	12	8	11	1
35	10	18	8	12	1.1
25	13	20	10	18	1.1
68	50	75	13	26	1
67	49	70	17	24	1
71	48	93	15	26	1.1
65	47	66	13	23	1
50	34	51	8	21	0.9
58	42	60	8	21	1
77	57	77	9	34	1
75	55	71	6	18	0.9
50	31	50	10	21	0.9
61	39	73	10	23	1
50	30	51	10	23	0.9
48	26	48	9	20	0.9
33	20	33	7	19	1
31	13	22	6	21	1
45	21	29	6	20	0.7
41	14	23	6	14	0.6
44	20	30	7	19	0.7
35	15	22	5	15	0.7
25	15	25	8	16	0.8
30	7	17	5	15	0.8
20	5	10	5	16	0.6
23	3	9	5	12	0.5
28	16	28	8	16	0.8
35	18	35	8	17	0.9
30	17	30	7	19	0.8
21	12	21	5	12	0.6
28	4	13	5	10	0.7
34	1	5	4	10	0.7
34	8	15	4	14	0.7
32	20	32	8	23	1.2
27	11	19	5	22	0.9
120	88	190	24	42	2.5
167	127	197	25	48	3.3
167	127	193	34	54	4.1
158	121	192	36	45	2.8
168	128	206	38	56	3.3
121	92	148	27	39	1.5
172	131	187	36	53	2.1
165	126	172	33	54	2.9
154	118	168	25	49	2.4
167	127	178	25	50	3.4
140	108	150	23	51	3
134	103	153	19	44	2.8
161	123	171	27	52	3
149	115	165	22	50	2.9
168	128	177	20	46	3.4
152	117	164	21	49	2.9
147	113	155	22	54	2.5
138	106	144	18	48	2.4
149	115	161	19	42	2.1
140	108	168	18	48	2.7
112	85	125	23	48	1.8
112	85	125	19	45	2.1
107	81	130	21	52	2.1
117	89	125	20	41	1.6
147	113	175	25	47	1.6
204	154	270	29	60	2.8
109	82	138	16	34	1.2
147	112	187	18	36	1.7
183	138	220	20	52	2.4
132	100	182	18	43	1.7
112	84	160	22	44	1.4
66	32	83	11	11	0.5
171	87	292	7	10	0.5
362	152	470	7	18	0.5
500	272	924	7	17	0.5
94	42	138	7	26	0.6
80	24	57	7	20	0.5
72	25	52	7	21	0.4
66	38	82	8	19	0.5
173	100	296	8	21	0.5
129	69	209	8	25	0.5
110	66	170	8	18	0.4
137	90	224	8	12	0.9
311	98	429	8	27	0.7
91	47	123	11	30	0.8
84	42	118	11	37	0.7
88	29	127	9	21	0.5
147	35	244	8	15	0.4
91	38	132	10	26	0.6
109	54	168	9	30	0.7
180	60	194	9	29	0.6
102	48	154	13	12	0.5
87	43	125	10	12	0.5
147	67	244	9	18	0.6
69	38	88	8	12	0.9
147	80	245	9	20	1
112	46	175	9	14	0.7
102	37	155	9	12	0.6
91	53	132	8	16	0.7
129	76	208	10	22	0.9
155	73	261	10	29	0.7
62	43	75	7	11	0.7
125	62	201	8	12	0.7
80	48	101	8	17	0.7
109	55	168	7	21	0.7
88	43	127	7	9	0.5
129	81	208	8	25	0.7
182	123	314	7	31	0.8
199	137	349	8	13	0.6
500	213	710	8	24	0.8
425	188	525	7	22	0.7
335	160	448	8	15	0.5
95	53	140	8	23	0.5
158	97	267	6	13	0.5
109	68	169	9	34	0.9
119	74	188	10	35	0.8
118	72	187	10	35	0.8
132	92	215	8	20	0.7
138	88	226	8	33	0.9
100	66	130	8	35	0.9
109	43	65	8	18	0.6
70	51	86	6	11	0.6
106	70	162	7	19	0.8
75	46	90	7	15	0.6
93	57	127	9	39	0.9
111	81	172	8	34	0.8
79	53	109	6	19	0.6
92	55	134	10	15	0.6
106	62	162	9	34	0.7
98	59	146	8	19	0.5
162	71	275	7	22	0.6
61	29	59	7	18	0.5
167	76	285	11	49	1.6
166	82	282	9	49	1.5
147	70	244	9	44	1
218	85	363	9	27	0.7
111	53	173	8	31	0.9
101	52	153	7	42	1.2
102	45	154	9	40	1.1
108	51	167	9	42	1.1
102	46	155	8	40	0.9
113	56	176	6	46	1.1
97	42	144	7	35	1
82	29	114	7	32	1
123	61	197	6	41	1.2
109	53	168	7	39	1.2
88	37	127	6	22	0.8
153	68	256	8	43	1.1
162	70	275	9	41	1.1
156	74	263	7	36	1
138	67	227	7	37	1.1
141	73	233	9	40	1.2
132	59	215	8	31	0.7
133	61	216	7	24	0.7
146	60	242	7	16	0.5
285	108	410	7	11	0.5
144	59	238	8	21	0.6
157	71	265	7	27	0.8
225	91	368	7	38	1
295	99	417	7	38	1
325	95	440	8	33	0.8
183	64	317	7	26	0.7
149	49	249	7	27	0.6
154	97	258	10	48	1.9
142	86	234	14	54	3
165	66	280	12	40	1.7
186	73	321	18	44	1.9
212	162	300	22	63	3.3
210	160	243	18	66	3.4
147	112	178	12	53	2.4
172	130	210	18	65	3.3
112	84	130	12	42	1.7
100	75	112	12	40	1.5
135	103	159	16	56	2.7
112	84	142	11	52	2.4
72	52	84	12	36	1.2
65	46	80	12	31	1
69	50	83	10	33	1.2
77	56	102	14	36	1.2
95	68	140	18	54	1.7
148	113	213	21	64	2.5
163	124	238	18	67	2.8
129	80	208	22	92	3
121	78	192	26	94	4.5
101	54	152	16	40	1
185	139	290	24	102	3.4
149	114	239	33	98	2.3
165	72	280	31	98	2.4
134	79	218	26	92	3.4
65	43	80	14	50	1.9
166	126	224	14	58	2.9
104	78	152	22	78	1.9
418	298	518	30	115	6.6
155	118	260	30	104	4.5
88	39	127	19	23	1
81	46	113	12	25	1.3
96	59	143	26	30	1.4
109	83	150	17	43	2
83	60	117	16	39	1.6
87	52	124	13	35	1.5
80	52	111	15	35	1.6
53	28	57	10	16	0.9
121	34	192	11	16	0.9
385	126	488	24	44	2.1
274	104	402	23	44	1.8
190	104	331	20	40	1.8
146	80	242	18	38	1.6
167	127	235	25	53	2.5
137	105	207	21	44	2.3
154	116	258	32	48	2.8
176	129	302	22	48	2.5
225	127	368	20	42	2.7
438	121	538	17	27	1.3
500	191	849	17	40	2.3
500	186	1035	12	20	0.9
500	287	2114	12	21	0.7
80	56	111	18	25	1.4
98	68	147	20	31	1.9
135	104	196	24	49	2.9
112	82	174	24	41	2.3
127	97	198	23	45	2.5
113	86	168	18	35	2.3
180	98	311	11	40	0.8
328	123	443	12	36	0.7
500	208	813	13	42	1.2
500	177	715	14	40	1.2
406	150	506	13	48	1.2
432	160	532	15	35	0.8
462	169	562	16	41	1.2
500	214	765	13	32	0.9
500	574	2234	10	17	0.5
302	102	422	15	45	1.4
132	54	215	15	27	1
171	76	292	11	30	1.5
133	57	216	10	24	1.2
133	70	217	13	30	1.2
139	86	229	15	46	1.7
105	54	160	14	26	1
108	63	167	15	30	1.3
137	82	225	15	39	1.8
93	54	136	11	21	1
86	39	123	12	17	0.9
88	42	127	11	17	0.7
79	51	108	13	28	1
67	37	84	12	23	1.2
184	93	318	17	35	1.6
244	99	381	15	33	1.4
123	53	196	12	20	1.1
131	55	213	13	21	1
107	51	164	13	22	1
158	91	267	19	37	1.6
169	76	288	20	43	1.5
168	73	286	19	39	1.4
81	33	113	8	19	2
74	25	60	6	18	1
80	39	102	6	32	0.8
88	31	77	6	17	0.6
73	34	96	5	24	0.6
76	37	102	4	23	0.7
62	32	74	6	21	0.9
50	20	45	4	12	0.8
55	24	42	3	11	0.8
65	24	49	4	16	0.8
61	23	53	4	16	0.8
67	26	65	3	17	0.9
74	26	74	2	15	0.8
83	31	84	3	23	1
70	22	43	4	16	0.9
75	22	62	3	14	0.9
62	22	69	4	22	1
58	23	58	4	16	0.9
70	29	76	4	26	1
84	36	119	5	21	0.9
71	33	93	5	17	0.8
72	22	54	4	15	0.8
93	39	136	3	22	0.9
87	42	108	4	31	1
82	35	105	2	30	0.9
88	32	89	2	13	0.7
91	29	77	3	17	0.8
55	22	61	3	17	0.9
72	34	94	2	16	0.8
110	47	171	4	23	0.8
114	41	179	3	15	0.8
90	37	89	13	17	0.7
66	26	64	6	12	0.6
63	13	43	7	16	0.7
95	25	96	8	22	0.7
81	19	60	7	18	0.6
67	9	24	6	11	0.6
72	26	94	8	20	0.6
81	39	113	7	13	0.6
61	28	72	8	9	0.7
95	46	141	7	15	0.7
117	66	185	8	19	0.7
95	46	140	8	29	0.8
85	25	65	7	15	0.5
105	65	161	9	22	0.5
89	46	129	7	16	0.5
84	47	119	6	14	0.4
97	52	145	9	24	0.6
106	53	162	8	26	0.6
95	25	65	8	16	0.4
82	37	104	8	16	0.5
83	40	92	8	25	0.5
90	34	62	9	20	0.5
86	23	44	7	14	0.4
67	26	49	8	12	0.4
76	19	38	6	12	0.5
67	36	84	8	18	0.6
110	53	170	8	15	0.7
82	33	109	10	14	0.8
65	33	62	8	13	0.8
79	50	108	6	8	0.7
87	42	124	3	17	0.8
78	21	87	2	19	0.8
63	21	77	2	25	0.8
89	24	93	3	21	0.8
86	27	89	2	15	0.7
85	25	69	2	21	0.8
63	25	76	2	15	0.6
80	22	50	2	15	0.6
87	23	123	4	16	0.6
86	25	85	9	26	0.8
96	18	46	7	15	0.6
89	25	79	6	15	0.6
83	29	98	6	10	0.5
88	26	103	7	15	0.6
78	16	43	6	14	0.5
75	17	46	6	11	0.5
60	19	52	7	11	0.5
65	26	64	10	15	0.7
96	58	143	9	25	0.8
82	33	80	8	25	0.8
83	31	117	8	14	0.7
96	44	142	9	27	0.8
102	48	155	7	25	0.7
112	60	175	8	18	0.7
75	32	90	7	13	0.7
66	31	82	6	11	0.7
90	45	130	7	23	0.8
80	28	64	8	16	0.7
62	18	55	6	11	0.7
83	18	48	5	13	0.6
94	26	76	7	20	0.6
126	52	202	7	24	0.6
186	77	322	8	39	0.8
214	87	360	8	38	0.9
297	101	418	8	38	0.7
157	61	264	7	27	0.5
112	52	175	5	35	0.7
69	31	88	5	33	0.7
63	18	61	5	22	0.6
61	23	73	6	18	0.5
87	38	125	7	35	0.9
63	21	76	6	23	0.6
83	29	116	6	24	0.7
108	41	167	6	42	0.9
91	41	132	7	39	0.9
70	27	84	7	25	1.2
80	33	111	8	34	1.3
110	47	171	6	28	0.8
87	39	124	7	37	0.9
86	37	122	5	26	0.7
78	30	107	6	26	0.7
88	33	126	6	22	0.6
82	41	114	7	36	0.7
74	32	99	6	22	0.6
110	42	171	7	40	0.7
79	29	68	6	24	0.5
98	56	146	6	32	0.6
89	47	128	7	38	0.6
75	32	69	5	20	2.6
89	50	128	5	26	3.5
91	43	132	6	31	2.6
121	92	147	18	67	2.2
167	127	244	23	76	2.8
132	101	212	22	68	2.2
171	130	254	22	69	2.8
145	112	218	19	68	2.4
121	92	188	17	55	2
113	84	177	15	54	1.9
105	77	161	14	57	1.8
115	79	181	14	57	1.3
100	60	151	9	47	1.5
85	46	120	8	40	1.1
101	60	153	9	40	1.1
76	43	103	9	35	0.9
82	48	115	10	35	1
118	84	186	11	53	1.7
147	113	233	15	68	2.2
121	75	192	12	58	1.7
115	74	181	13	59	1.5
108	67	167	10	50	1.4
99	53	149	10	48	1.2
86	45	123	15	38	0.9
98	55	146	12	38	0.9
121	71	193	15	54	1.5
133	70	217	13	50	1.3
131	70	212	12	49	1.6
124	64	199	12	47	1.3
141	75	233	12	48	1.4
165	90	281	11	54	1.6
182	100	314	12	54	1.6
179	91	308	10	51	1.7
45	17	45	16	18	0.6
50	11	28	16	19	0.6
53	12	27	14	18	0.5
44	15	31	20	29	0.6
55	18	60	23	26	0.6
46	13	29	12	12	0.5
47	13	25	19	23	0.6
50	10	19	10	8	0.5
46	13	28	10	10	0.5
39	20	32	21	29	0.7
48	22	48	20	22	0.7
44	16	35	14	14	0.5
50	22	51	20	22	0.7
55	14	29	14	13	0.6
53	18	20	10	9	0.5
44	13	25	19	22	0.6
47	19	42	19	22	0.7
54	16	24	13	14	0.6
66	18	49	19	23	0.7
64	12	16	10	9	0.7
56	19	21	10	9	0.7
54	15	28	11	10	0.7
57	15	42	14	11	0.7
52	15	20	11	9	0.6
48	18	37	19	23	0.7
51	17	32	16	19	0.7
49	18	22	17	18	0.6
50	13	17	8	6	0.5
47	15	27	15	12	0.6
45	26	21	12	12	0.5
50	12	24	14	14	0.5
103	8	21	9	11	0.5
67	9	20	10	13	0.5
68	13	43	10	13	0.5
69	18	39	11	21	0.5
85	7	34	12	17	0.5
72	7	27	17	14	0.5
68	7	18	11	18	0.6
74	9	28	8	8	0.4
53	11	23	9	10	0.5
69	12	41	8	12	0.4
64	11	31	10	13	0.4
75	12	42	9	17	0.5
74	11	41	9	11	0.4
73	14	56	10	14	0.4
72	8	25	9	11	0.4
80	10	29	8	13	0.4
95	14	38	10	18	0.4
80	13	36	10	16	0.4
69	13	54	11	21	0.4
85	15	39	9	15	0.5
81	12	38	8	14	0.4
65	14	55	8	20	0.4
66	13	35	9	22	0.4
59	14	44	11	21	0.4
61	14	34	12	24	0.5
75	10	32	11	23	0.5
82	25	114	12	20	0.6
61	17	53	9	9	0.6
55	12	43	11	15	0.6
72	9	31	12	14	0.6
73	10	32	9	7	0.6
53	7	24	5	9	0.4
39	7	17	5	8	0.4
46	9	26	4	7	0.4
78	8	16	4	8	0.3
85	8	15	4	15	0.3
64	4	5	4	12	0.2
86	5	20	4	14	0.2
76	9	23	4	16	0.2
91	5	14	4	14	0.2
87	9	10	4	9	0.2
67	4	15	4	9	0.2
60	3	9	4	8	0.3
71	7	18	7	14	0.3
68	6	16	8	9	0.2
48	5	11	8	12	0.2
31	7	18	9	15	0.3
44	11	16	8	11	0.3
71	8	21	8	10	0.3
89	6	19	8	9	0.2
77	7	17	8	8	0.2
73	10	17	8	12	0.2
74	8	12	8	17	0.2
62	3	8	8	15	0.2
63	3	8	8	8	0.2
68	5	12	8	13	0.2
40	4	8	9	18	0.2
60	8	16	8	14	0.2
59	6	10	8	14	0.3
49	10	9	8	9	0.2
67	5	15	8	16	0.2
70	6	15	7	14	0.2
61	12	25	9	18	0.5
60	8	34	7	11	0.4
68	9	28	4	24	0.5
67	9	18	3	29	0.5
75	5	15	3	58	0.6
81	6	15	3	63	0.6
55	5	11	3	35	0.6
38	7	11	3	18	0.6
50	9	21	2	18	0.6
71	8	20	2	18	0.5
40	5	14	2	16	0.6
75	6	14	3	13	0.6
70	6	13	3	18	0.5
56	11	6	4	13	0.5
62	8	21	4	36	0.5
70	6	15	4	21	0.5
100	8	19	4	14	0.5
117	8	20	4	18	0.5
97	7	33	4	13	0.5
88	7	17	4	14	0.5
65	6	13	4	13	0.4
74	7	17	5	20	0.5
80	5	11	5	15	0.5
69	4	8	4	8	0.4
91	6	15	4	11	0.4
84	8	17	5	15	0.4
83	5	11	4	12	0.4
96	5	14	5	8	0.4
63	4	11	5	7	0.4
45	6	13	5	10	0.4
50	4	11	7	15	0.2
65	5	9	7	11	0.2
65	7	8	7	9	0.2
60	6	12	7	11	0.2
56	4	10	7	17	0.2
43	5	12	7	10	0.2
38	5	20	7	7	0.2
44	6	16	8	7	0.2
49	6	19	8	10	0.2
47	5	24	9	10	0.3
41	5	16	7	10	0.3
47	3	27	9	16	0.3
42	6	7	10	15	0.3
52	3	8	9	12	0.3
58	9	15	9	15	0.3
61	44	20	8	17	0.3
51	6	15	8	11	0.3
49	10	16	8	12	0.2
57	6	35	8	10	0.2
61	6	18	8	11	0.2
66	5	33	7	53	0.3
80	4	9	7	10	0.3
65	5	21	7	12	0.3
51	7	21	8	18	0.3
53	10	22	10	14	0.4
79	8	18	9	12	0.3
95	7	20	6	6	0.3
98	6	15	8	6	0.3
69	7	18	8	8	0.3
64	11	29	9	15	0.3
50	3	13	8	11	0.3
60	39	70	26	29	1
42	11	28	11	11	0.5
41	17	36	12	13	0.5
51	29	52	16	24	0.6
46	24	46	17	24	0.7
40	24	39	17	27	0.7
48	25	40	16	39	0.7
45	26	43	24	36	0.7
42	14	25	16	28	0.5
40	13	23	18	25	0.4
43	17	28	18	31	0.6
43	9	17	17	18	0.5
40	13	24	20	23	0.5
45	12	35	29	26	0.5
49	13	33	24	24	0.4
47	17	45	35	25	0.4
47	15	43	33	29	0.5
48	12	30	22	17	0.7
45	12	21	23	25	0.5
43	15	26	24	25	0.8
40	9	40	31	29	0.9
39	14	28	19	27	0.8
42	15	37	16	30	0.7
41	11	22	15	29	0.7
44	11	25	14	28	0.6
41	15	25	17	27	0.6
42	16	32	21	27	0.7
45	11	20	14	21	0.6
41	14	34	20	33	0.7
44	13	39	23	30	0.7
46	11	25	17	15	0.5
46	17	38	19	20	0.5
45	14	37	23	24	0.5
46	12	25	11	24	0.7
50	11	22	9	21	0.7
52	12	31	22	25	0.7
55	13	34	16	18	0.7
53	12	31	15	15	0.7
57	10	28	10	8	0.5
48	14	44	21	26	0.7
55	10	24	16	22	0.6
64	10	30	10	17	0.6
64	11	37	20	28	0.6
41	14	41	23	32	0.7
46	12	40	19	30	0.6
52	10	29	12	20	0.5
61	10	30	10	16	0.5
60	10	18	11	10	0.4
51	10	33	11	14	0.4
55	10	29	15	15	0.4
61	15	32	15	21	0.4
65	9	27	9	21	0.4
57	11	29	10	19	0.4
62	10	24	8	16	0.3
65	9	28	8	20	0.2
65	9	30	9	20	0.3
75	9	29	9	13	0.3
65	17	40	12	19	0.3
48	10	24	11	15	0.3
63	7	24	8	26	0.3
53	10	32	10	21	0.3
49	15	26	15	10	0.5
44	14	23	21	14	0.6
46	21	46	33	28	0.8
44	16	31	31	20	0.7
44	8	21	17	12	0.5
40	12	27	18	13	0.5
41	15	32	26	22	0.7
44	19	44	31	29	0.7
44	18	43	30	28	0.7
45	18	34	32	19	0.7
42	20	42	31	27	0.6
43	10	18	17	11	0.5
45	5	15	6	2	0.5
46	11	23	12	4	0.4
48	15	31	23	17	0.5
50	14	24	21	18	0.5
45	15	33	31	24	0.6
39	14	28	27	23	0.7
47	18	35	29	28	0.7
53	16	29	22	13	0.6
51	13	23	24	16	0.6
49	12	20	19	10	0.6
48	14	35	21	18	0.6
52	15	37	14	10	0.7
49	18	31	33	30	1
46	14	30	24	16	0.9
47	13	27	16	9	0.9
48	10	39	30	28	1
43	22	41	40	34	1
42	20	38	28	25	1
42	20	40	26	22	1
75	18	57	8	7	0.5
75	13	40	9	12	0.9
102	11	31	9	9	0.9
88	12	28	10	13	0.9
100	15	32	9	14	0.9
83	16	37	9	10	0.9
75	17	37	9	11	0.9
55	22	51	7	9	0.7
49	13	39	12	16	0.7
48	17	40	12	16	0.7
48	17	42	11	16	0.7
48	11	35	12	17	0.6
48	12	31	14	16	0.7
47	19	39	19	23	0.7
53	13	38	18	19	0.6
50	12	41	12	14	0.7
59	21	69	12	13	0.7
57	17	36	14	18	0.7
56	17	32	12	11	0.7
58	16	34	14	13	0.7
65	16	21	10	6	0.6
74	12	24	7	3	0.6
65	10	28	8	5	0.5
68	14	36	8	4	0.5
48	15	26	8	5	0.6
39	10	18	8	6	0.7
41	18	19	11	16	0.7
55	34	60	10	11	0.7
50	12	26	13	11	0.6
60	15	38	12	10	0.5
45	15	36	20	25	0.6
43	11	22	21	22	0.6
49	11	23	16	13	0.6
44	13	34	22	18	0.7
52	11	24	18	16	0.6
50	14	29	20	18	0.6
50	9	24	11	6	0.5
60	10	24	15	12	0.5
52	19	19	10	6	0.4
59	17	68	11	6	0.4
41	17	32	28	23	0.9
41	21	41	32	26	0.9
44	18	43	28	22	0.8
44	13	31	29	27	0.8
41	13	26	32	24	0.8
45	12	25	27	22	0.8
46	10	23	25	18	0.6
48	15	25	23	14	0.7
58	5	22	22	13	0.6
70	10	29	17	10	0.5
46	15	32	21	19	0.6
48	15	21	20	16	0.6
55	11	18	12	6	0.5
58	9	37	11	5	0.5
50	14	51	36	34	0.9
53	13	30	26	32	0.7
45	11	24	24	20	0.6
42	14	24	22	19	0.6
43	6	16	8	8	0.3
52	6	14	7	5	0.3
70	12	24	8	5	0.3
74	12	26	7	5	0.3
78	15	26	16	53	0.3
71	7	20	10	21	0.4
66	11	26	8	12	0.5
87	11	30	8	18	0.5
95	8	24	8	19	0.5
75	10	20	8	17	0.5
90	10	16	8	22	0.5
60	15	12	8	20	0.5
64	12	15	8	16	0.5
80	10	19	8	14	0.5
100	11	25	9	12	0.5
104	18	43	8	12	0.5
112	4	14	7	8	0.4
100	11	20	9	14	0.5
104	7	29	8	14	0.4
82	7	34	11	17	0.5
109	6	21	8	7	0.5
110	7	25	8	8	0.5
112	7	21	8	8	0.5
72	12	30	8	8	0.5
70	17	54	8	8	0.5
76	12	40	9	21	0.6
82	10	37	11	18	0.5
86	11	33	10	15	0.5
115	9	34	10	8	0.5
125	8	24	10	6	0.5
39	27	38	2	20	0.6
43	30	37	20	24	0.6
34	18	28	17	23	0.5
41	10	26	14	9	0.5
55	25	59	17	24	0.5
58	36	54	48	46	1.2
55	35	46	55	44	1
38	24	35	19	30	0.9
54	35	57	26	31	1
34	20	34	13	21	0.7
38	26	35	12	26	0.6
32	20	32	13	22	0.7
47	31	47	25	28	1
47	27	47	36	30	0.9
33	16	31	25	23	0.6
95	48	139	36	47	0.9
34	10	33	8	10	0.5
39	8	35	5	6	0.5
49	22	49	20	23	0.6
26	18	20	9	9	0.5
85	63	89	40	62	0.7
76	43	101	29	39	0.6
102	76	116	58	40	0.6
30	16	19	12	24	0.6
35	24	32	21	24	0.5
22	14	14	22	12	0.5
119	47	188	42	6	0.5
33	15	27	4	26	0.5
32	14	32	29	10	0.5
60	43	38	56	30	0.7
78	42	57	52	62	1
65	31	81	19	13	0.7
59	28	69	21	12	0.6
85	29	121	12	7	0.5
118	64	187	23	8	0.5
106	41	163	21	15	0.7
195	59	340	11	8	0.6
149	47	249	12	9	0.7
46	24	46	17	16	0.8
47	17	28	14	14	0.7
48	18	35	18	15	0.7
51	24	52	14	15	0.7
55	27	60	21	21	0.9
64	27	78	9	8	0.5
56	29	62	20	15	0.7
48	23	42	13	14	0.7
54	29	59	12	13	0.6
57	37	64	31	26	0.9
57	38	64	39	26	1.1
41	19	41	26	21	0.7
57	26	64	36	18	0.8
53	29	57	24	20	0.8
43	23	35	14	13	0.6
58	42	63	35	20	0.9
43	18	30	14	12	0.6
46	20	36	16	15	0.6
79	58	89	22	24	0.9
84	62	98	38	35	1.2
57	40	64	26	25	1
48	24	44	20	20	0.7
58	36	66	26	24	1
54	28	58	12	16	0.6
126	40	57	9	10	0.5
102	40	72	7	13	0.5
136	43	63	9	9	0.5
133	38	59	8	9	0.5
129	29	53	8	7	0.4
90	23	37	7	7	0.4
85	23	39	6	6	0.4
81	27	49	6	6	0.4
72	33	83	6	7	0.3
108	62	166	6	9	0.4
122	33	67	10	9	0.4
80	31	50	8	8	0.4
96	39	85	9	8	0.5
110	38	67	7	10	0.5
130	43	60	8	11	0.5
100	41	56	6	11	0.5
94	38	58	8	11	0.5
90	42	64	8	9	0.5
98	42	76	6	9	0.4
89	51	102	7	10	0.4
85	53	120	5	10	0.4
128	69	207	4	12	0.5
92	33	54	4	9	0.5
86	25	36	3	9	0.4
65	30	38	2	8	0.4
80	29	36	14	8	0.6
79	55	109	10	9	0.6
97	57	144	13	9	0.5
97	54	135	21	10	0.6
100	26	44	9	7	0.4
77	29	57	8	10	0.6
96	23	39	10	10	0.7
70	20	33	8	10	0.6
75	21	37	14	11	0.7
77	26	50	12	12	0.7
62	27	56	8	9	0.6
66	23	49	10	10	0.6
80	24	48	7	7	0.6
78	22	43	9	9	0.6
65	19	36	9	10	0.7
103	38	157	7	6	0.5
86	35	122	6	8	0.5
63	36	76	9	10	0.7
199	79	348	7	9	0.6
208	81	356	8	9	0.5
72	26	60	8	11	0.7
71	35	92	8	10	0.6
89	38	128	8	11	0.6
61	30	49	9	9	0.6
55	22	35	8	10	0.6
68	25	51	8	8	0.6
78	29	49	12	10	0.6
46	32	44	9	12	0.7
94	52	138	9	9	0.7
108	65	167	13	12	0.9
91	44	60	9	10	0.7
75	48	59	12	13	0.8
93	47	68	17	14	0.9
82	30	50	9	11	0.7
74	24	35	13	9	0.7
85	18	28	8	8	0.6
78	21	32	8	11	0.6
70	17	32	9	8	0.5
75	23	49	11	11	0.5
60	20	37	7	14	0.5
69	14	31	9	8	0.5
74	23	47	11	11	0.5
55	17	43	8	11	0.4
55	18	46	8	12	0.5
64	22	49	8	10	0.5
75	21	50	8	12	0.5
64	17	41	8	7	0.5
85	30	67	9	11	0.7
95	34	73	9	10	0.6
89	27	61	9	9	0.6
115	21	52	9	7	0.5
109	26	59	11	9	0.6
130	23	56	14	9	0.6
90	18	55	17	9	0.6
96	23	63	17	10	0.6
69	12	33	9	7	0.4
77	17	45	12	6	0.5
76	14	41	9	7	0.5
75	23	81	9	6	0.5
75	19	50	10	7	0.5
95	12	40	10	8	0.5
93	18	45	11	8	0.5
94	16	48	8	10	0.5
102	46	154	9	8	0.5
81	19	51	9	12	0.5
90	31	72	8	9	0.6
63	27	34	9	9	0.6
57	26	40	10	11	0.8
60	29	46	10	11	0.7
58	30	49	12	10	0.7
73	37	96	11	9	0.7
55	25	30	8	10	0.6
53	24	38	7	6	0.5
95	44	141	6	7	0.5
152	67	255	8	10	0.7
78	58	77	11	14	0.9
71	50	84	8	14	0.9
78	58	80	10	17	1.2
87	65	106	14	15	1.1
83	55	116	14	10	0.8
68	48	86	10	12	0.8
91	68	79	16	16	1.1
85	63	75	12	15	1.1
85	55	63	19	16	1
55	35	50	22	13	0.8
55	34	61	26	14	0.9
51	25	36	15	10	0.8
56	33	39	12	9	0.7
50	19	23	8	7	0.6
50	19	24	9	8	0.6
50	19	27	8	6	0.6
51	24	40	12	12	0.7
55	24	35	9	7	0.6
62	25	46	9	9	0.6
60	25	46	10	12	0.7
58	29	66	10	12	0.8
55	25	35	11	9	0.6
88	35	66	9	6	0.4
82	58	115	7	4	0.4
115	49	105	18	9	0.5
107	32	59	10	9	0.5
110	31	69	8	7	0.5
100	26	41	12	8	0.5
75	20	33	14	7	0.5
75	18	33	8	8	0.4
81	31	69	11	7	0.5
132	80	215	7	5	0.5
500	315	1009	7	6	0.5
100	34	52	12	8	0.5
114	34	91	10	9	0.5
90	32	58	11	9	0.5
98	26	54	8	9	0.5
89	25	39	8	9	0.5
80	28	34	7	9	0.5
69	18	23	7	6	0.5
68	38	83	9	10	0.6
89	25	67	8	8	0.5
65	30	74	7	7	0.5
63	29	63	5	8	0.5
94	50	138	6	8	0.6
82	37	77	8	12	0.6
85	43	94	10	12	0.7
75	36	79	8	11	0.6
332	115	446	6	8	0.5
500	252	1066	7	7	0.6
261	108	393	6	9	0.5
75	49	83	11	10	0.7
104	37	76	13	8	0.7
55	26	61	11	8	0.5
53	27	52	13	8	0.6
51	27	52	12	9	0.6
48	21	33	12	9	0.6
48	21	32	10	11	0.6
55	26	36	14	11	0.6
50	25	41	8	7	0.5
86	39	122	9	7	0.5
195	75	340	19	14	0.8
161	62	272	17	11	0.6
65	29	62	14	8	0.6
68	34	87	12	12	0.7
104	59	158	16	12	0.7
70	51	77	22	15	0.8
66	48	74	28	19	0.9
47	33	47	23	14	0.8
54	30	43	41	12	0.7
56	40	50	30	12	0.7
47	30	42	27	14	0.8
49	19	23	8	5	0.5
52	25	54	9	7	0.5
65	38	81	11	7	0.5
106	66	163	36	24	1.1
62	45	72	22	17	0.9
57	32	51	24	13	0.7
81	60	97	28	19	1.1
66	47	82	24	18	1
64	41	79	30	17	0.9
78	29	61	9	11	0.6
85	27	59	10	10	0.5
55	16	37	8	10	0.4
50	24	44	7	8	0.4
65	26	80	7	10	0.4
82	44	115	9	9	0.5
75	27	49	9	12	0.5
63	24	47	8	9	0.4
70	26	64	8	9	0.5
65	28	77	8	9	0.4
69	21	46	9	10	0.4
66	26	52	12	11	0.5
66	24	46	9	10	0.4
71	29	51	11	9	0.5
82	44	78	13	11	0.6
86	33	62	12	9	0.5
65	31	63	9	11	0.4
72	43	94	10	11	0.5
100	28	71	11	10	0.5
82	21	48	10	7	0.5
71	26	61	8	9	0.5
62	26	62	9	10	0.7
84	21	42	11	9	0.6
87	17	36	10	7	0.6
69	16	37	10	7	0.6
62	19	39	9	8	0.6
68	25	42	10	8	0.4
77	22	44	11	9	0.5
84	20	36	10	8	0.5
78	23	39	8	8	0.6
55	30	60	10	15	0.7
65	33	80	11	13	0.5
99	44	148	9	12	0.4
80	50	110	14	21	1
64	29	78	11	13	1
62	35	74	11	15	1
71	36	92	11	18	0.8
48	24	44	10	13	0.9
46	26	38	8	8	0.7
53	29	47	9	9	0.7
48	24	42	10	15	0.8
53	30	56	14	15	0.8
62	34	75	17	22	0.9
60	29	70	15	15	0.7
50	25	38	10	14	0.7
53	28	56	12	24	0.9
44	22	37	9	14	0.6
46	19	32	8	7	0.6
52	25	55	9	11	0.7
71	39	92	12	16	0.8
64	30	78	11	16	0.7
66	32	82	9	8	0.5
55	25	61	11	15	0.6
50	23	51	9	11	0.5
59	38	69	10	17	0.8
68	48	87	13	18	0.8
69	41	88	11	18	0.7
48	23	46	11	14	0.6
83	46	116	8	11	0.5
67	33	84	9	10	0.5
60	35	67	12	16	0.6
70	36	91	12	21	0.8
62	33	74	12	18	0.8
89	44	129	8	7	0.5
59	34	68	10	9	0.6
58	31	67	8	12	0.6
59	37	69	8	13	0.7
54	37	59	9	13	0.7
65	28	56	9	9	0.5
55	25	49	11	11	0.5
58	40	66	9	13	0.6
66	48	73	10	18	0.9
56	29	45	8	14	0.7
47	29	41	8	15	0.6
48	34	47	8	11	0.5
70	50	77	12	15	0.6
65	33	59	10	13	0.5
66	36	57	11	14	0.6
53	32	57	9	14	0.6
56	33	63	8	14	0.5
46	29	46	8	13	0.6
44	17	27	7	10	0.5
44	17	22	7	5	0.4
91	49	132	7	7	0.4
79	48	93	14	13	0.8
67	36	68	12	13	0.7
58	22	46	8	13	0.6
58	22	43	8	12	0.5
52	32	55	9	12	0.5
60	33	70	8	8	0.5
84	48	119	13	13	0.6
113	21	50	9	8	0.5
93	22	51	9	14	0.5
89	20	42	9	13	0.5
83	18	41	8	9	0.4
65	21	39	8	10	0.5
78	58	71	8	12	0.7
96	41	71	10	11	0.6
55	26	38	8	10	0.6
75	18	56	8	6	0.5
62	17	37	8	7	0.5
84	24	65	10	9	0.6
79	40	109	8	6	0.3
106	53	138	10	9	0.5
112	39	68	12	10	0.5
110	45	67	10	8	0.5
120	44	78	10	9	0.5
117	43	122	10	9	0.5
93	44	115	10	10	0.5
130	48	112	10	11	0.5
103	30	68	10	8	0.4
90	33	86	9	9	0.7
79	25	54	7	9	0.3
75	31	58	8	8	0.3
75	39	100	8	12	0.4
83	28	53	9	8	0.3
77	22	40	8	8	0.3
87	39	67	9	7	0.5
85	29	52	8	9	0.4
75	28	41	11	10	0.4
102	55	117	9	9	0.5
144	43	66	9	10	0.5
79	41	107	11	14	0.6
84	35	118	9	8	0.5
87	44	123	9	10	0.6
86	62	122	16	22	0.9
52	36	52	12	16	0.6
47	24	35	12	13	0.5
63	42	76	14	18	0.7
52	30	54	11	16	0.6
50	32	50	9	10	0.5
60	43	65	13	18	0.9
67	48	73	18	26	1
43	24	34	12	17	0.6
49	32	46	11	16	0.6
53	34	56	12	16	0.6
45	31	40	13	20	0.9
41	23	30	10	14	0.6
44	30	38	8	8	0.5
65	46	79	14	14	0.5
73	45	96	16	25	0.9
35	24	29	15	12	0.7
46	32	36	12	18	1
54	35	58	8	6	0.5
44	30	44	14	17	1.2
34	20	34	10	7	0.6
30	21	25	8	4	0.5
32	22	25	8	6	0.5
38	20	0	13	30	0.9
50	35	0	12	30	0.9
64	46	58	11	12	0.5
46	32	39	14	12	0.6
38	26	30	10	9	0.5
42	7	17	11	17	0.5
47	6	20	3	14	0.4
42	30	41	10	29	0.7
51	29	52	13	36	0.8
38	12	30	23	31	0.6
48	8	24	12	17	0.4
49	6	18	9	12	0.3
51	34	49	40	41	1.6
56	40	51	42	33	2
55	23	32	25	21	1.5
64	18	25	22	22	1.3
58	42	54	53	42	1.5
49	25	40	32	32	1
67	49	70	63	53	1.6
62	45	65	25	38	1.8
45	29	42	19	23	1.1
52	37	46	13	20	1
47	17	36	18	22	0.8
50	17	35	25	25	0.7
78	58	72	63	33	1.3
80	59	76	45	36	1.5
76	56	74	47	42	1.6
65	47	58	26	23	0.9
45	18	35	24	22	0.5
42	15	26	21	20	0.6
49	11	22	18	20	0.8
41	26	28	25	20	1.1
45	26	33	10	12	0.7
68	50	60	25	29	1.2
42	22	33	25	29	0.9
38	10	20	20	23	1.2
57	41	58	57	42	1.9
47	31	47	37	35	1.8
43	21	38	28	31	1.8
35	14	26	25	26	1.5
47	15	26	39	38	1.6
38	14	21	29	31	1.5
48	17	31	48	30	1.8
37	12	18	30	28	1.4
41	10	14	19	18	0.9
57	38	44	43	46	1.6
63	23	32	34	51	1.2
39	11	16	29	31	1.1
54	30	33	59	38	1.3
52	34	44	42	42	1.9
67	38	44	69	54	2
58	29	37	60	47	1.7
47	25	37	41	38	2
40	17	31	25	28	1.7
38	7	18	17	22	1.4
37	11	22	29	30	1.5
44	9	11	10	17	1.2
56	29	27	63	39	1.6
37	20	27	32	30	1.5
34	22	26	27	26	1.4
39	10	17	32	20	1
39	15	30	29	23	1.1
32	10	19	21	19	1
41	9	17	23	22	1.7
50	14	28	6	5	0.3
65	10	43	6	6	0.4
66	7	33	5	8	0.4
70	8	33	5	11	0.4
52	14	54	5	11	0.4
52	11	46	5	10	0.3
68	7	31	6	9	0.6
79	11	44	5	8	0.9
65	9	38	4	10	0.8
60	6	27	4	10	0.8
58	6	23	3	8	0.8
52	13	54	3	9	0.8
58	11	67	4	7	0.8
98	39	146	5	12	0.8
94	27	139	5	4	0.7
62	6	24	5	7	0.7
57	5	18	5	9	0.7
67	5	15	4	6	0.7
66	6	14	4	6	0.7
57	7	15	4	8	0.7
60	5	23	3	6	0.6
56	8	21	4	9	0.6
47	5	14	3	7	0.6
50	5	12	3	8	0.6
51	8	23	4	9	0.5
61	7	24	3	9	0.5
61	7	20	4	10	0.5
54	13	25	6	17	0.6
37	8	19	12	8	0.5
46	7	13	3	3	0.5
43	7	16	4	3	0.5
54	14	20	58	32	2
44	9	22	26	24	1.8
39	10	16	19	20	1.6
57	39	28	65	37	2.3
49	22	32	49	39	2
36	10	11	18	26	1.5
88	66	62	101	53	2
53	31	30	56	29	1.4
55	28	28	60	44	1.8
70	21	23	91	50	1.6
41	19	20	26	33	1.4
52	29	30	41	42	1.5
46	19	19	37	37	1.2
34	24	23	22	16	1.1
40	28	32	38	27	1.6
52	27	31	47	42	1.8
54	37	37	58	42	1.8
58	35	37	45	47	1.6
80	45	50	93	64	1.9
53	23	28	33	43	1.7
42	17	23	24	34	1.5
45	26	26	26	36	1.5
46	31	37	41	37	1.4
38	27	26	24	26	1.2
71	47	45	93	53	1.4
65	36	49	78	52	1.5
97	54	58	143	64	1.9
71	26	32	91	56	1.7
45	19	20	24	36	1.4
43	15	17	36	34	1.2
30	14	12	13	22	1.2
37	10	32	5	4	0.6
49	13	38	5	5	0.5
57	10	36	6	9	0.6
55	8	23	7	8	0.6
50	6	17	7	6	0.5
50	9	25	6	6	0.5
63	13	24	3	9	0.5
76	17	40	4	6	0.5
81	6	20	2	3	0.4
70	7	17	2	7	0.4
63	5	12	4	9	0.2
58	7	24	4	26	0.2
53	7	18	4	18	0.2
47	9	13	7	28	0.5
47	13	26	2	4	0.7
48	7	20	5	4	0.8
46	9	23	4	4	0.8
50	8	18	3	4	0.6
58	7	25	5	4	0.6
45	5	17	3	8	0.6
32	9	26	14	4	0.7
39	12	30	14	1	0.8
38	6	25	8	1	0.5
37	5	14	10	1	0.5
39	6	19	8	1	0.5
45	5	15	5	1	0.5
45	8	16	10	10	0.5
26	16	26	12	13	0.6
36	9	27	15	10	0.5
43	8	24	5	12	0.4
23	10	21	3	14	0.5
31	7	13	3	9	0.4
36	8	24	3	12	0.4
31	6	22	4	19	0.5
26	8	18	3	14	0.5
23	8	16	2	11	0.5
23	6	9	3	2	0.3
29	6	10	3	9	0.4
27	7	14	3	14	0.4
28	8	24	2	13	0.7
36	8	15	2	4	0.7
42	9	28	2	12	0.8
36	10	30	2	18	0.9
36	8	30	2	18	0.8
35	8	30	2	16	0.8
30	9	25	2	15	0.7
32	5	14	2	9	0.5
31	7	19	2	6	0.4
29	8	16	2	14	0.5
39	7	18	2	9	0.3
42	9	29	3	12	0.3
37	7	21	3	12	0.3
41	7	14	2	8	0.3
[truncated: 132,273 more rows]
