# Supplementary material for: Multiangle perception-oriented environmental facility design method based on joint fuzzy decision-making and transfer learning
Source: PeerJ Comput Sci. 2024 Mar 28;10:e1855. doi: 10.7717/peerj-cs.1855 (PMC11041929; doi:10.7717/peerj-cs.1855)
Supplement: Supplemental Information 2 [file peerj-cs-10-1855-s002.zip › Data-0217/Data_3/benthos_data.xlsx]

## Sheet: benthos
1	2024-04-18	1	0	0	0	0	0	0	0	0	0	0	0	0	0	0	0	18.9	0	0	18.9	0	0	0	0	0	0	0	0	0	0	0	0
1	2024-04-18	2	0	0	0	0	0	0	0	0	0	0	0	0	0	18.9	0	0	0	0	18.9	0	0	0	0	0	0	0	0	0	0	0	0
1	2024-04-18	1	0	0	0	0	0	18.9	0	0	0	0	0	0	0	0	0	0	18.9	0	0	0	0	0	0	0	0	0	0	0	0	0	0
1	2024-04-18	2	0	0	0	0	0	0	0	0	0	0	0	0	0	0	0	0	0	0	18.9	0	0	0	0	0	0	0	0	0	0	0	0
1	2024-04-18	1	0	0	0	0	0	0	0	0	0	0	0	0	0	0	0	0	0	0	18.9	0	0	0	0	0	0	0	0	0	0	0	0
1	2024-04-18	2	0	18.9	0	0	0	0	18.9	0	0	0	0	0	0	18.9	0	0	0	0	37.81	0	0	0	0	0	0	0	0	0	0	0	0
1	2024-04-18	1	0	0	0	0	0	0	37.81	0	0	0	0	0	0	0	0	0	0	0	0	0	0	0	0	0	0	0	0	0	0	75.61	0
1	2024-04-18	2	0	0	0	0	0	0	0	0	0	0	0	0	0	0	56.71	0	0	0	0	0	0	0	0	0	0	0	0	0	0	0	0
2	2024-12-18	1	0	0	0	0	0	0	0	0	0	0	0	0	0	0	0	0	0	18.9	0	0	0	0	0	0	0	0	18.9	0	0	0	0
2	2024-12-18	2	0	0	0	0	0	0	0	0	0	0	0	0	0	0	18.9	0	0	0	0	37.81	0	18.9	0	0	0	0	0	0	18.9	0	0
2	2024-12-18	1	0	0	0	0	0	0	0	0	0	0	0	0	0	0	18.9	0	0	0	0	18.9	0	0	0	0	0	0	0	0	37.81	0	0
2	2024-12-18	2	0	0	0	0	0	0	0	18.9	0	0	0	0	0	0	0	0	0	0	0	0	0	0	0	0	0	0	18.9	0	0	0	0
2	2024-12-18	1	0	0	0	0	0	0	0	0	0	0	0	0	0	0	0	0	0	18.9	0	0	0	0	0	0	0	0	0	0	0	0	18.9
2	2024-12-18	2	0	0	18.9	0	0	0	0	0	0	0	0	0	0	0	0	0	0	0	0	0	0	0	0	0	0	0	18.9	0	0	0	18.9
2	2024-12-18	1	0	0	0	0	0	0	0	0	0	0	0	0	0	0	0	0	0	18.9	0	0	0	18.9	0	0	0	0	0	0	0	0	0
2	2024-12-18	2	0	0	0	0	0	0	0	0	0	0	0	0	0	0	0	0	0	0	0	0	0	0	0	0	0	0	18.9	0	0	0	0
3	2024-02-19	1	18.9	0	0	0	0	0	0	0	0	0	0	0	0	0	0	0	0	0	0	0	0	0	0	0	0	0	0	0	0	18.9	0
3	2024-02-19	2	0	0	0	0	0	0	0	0	0	0	0	0	18.9	0	0	0	0	0	0	0	0	0	0	0	0	0	0	0	0	0	0
3	2024-02-19	1	0	0	0	0	0	0	0	0	0	0	0	0	0	0	37.81	0	0	0	0	0	0	0	0	0	0	18.9	0	0	0	0	0
3	2024-02-19	2	0	0	0	0	0	0	0	0	0	0	0	0	0	0	0	0	0	0	0	0	0	0	0	0	0	0	0	0	0	0	0
3	2024-02-19	1	0	0	0	0	0	0	0	0	0	0	0	0	0	0	0	0	0	0	75.61	0	0	0	0	0	0	0	0	18.9	0	0	0
3	2024-02-19	2	0	0	0	0	0	0	0	0	0	0	0	0	0	0	0	0	0	0	37.81	0	0	0	0	0	0	0	0	0	0	0	0
3	2024-02-19	1	0	0	0	0	0	0	0	0	18.9	0	0	0	0	0	0	0	0	0	0	0	0	0	0	0	0	0	0	0	0	0	0
3	2024-02-19	2	0	0	0	0	0	0	0	0	18.9	0	0	0	0	0	0	0	0	0	0	0	0	0	0	0	0	0	0	0	0	0	0
4	2024-04-19	1	0	0	0	0	0	0	0	0	0	0	0	0	0	0	0	0	0	0	0	0	0	0	0	0	0	0	0	18.9	0	0	18.9
4	2024-04-19	2	0	0	0	0	0	0	0	0	0	0	0	0	0	0	0	0	0	0	0	0	0	0	0	0	0	0	0	0	0	0	0
4	2024-04-19	1	0	0	0	0	0	18.9	0	0	0	0	0	0	0	0	0	0	0	18.9	0	0	0	0	0	0	0	0	0	0	0	0	18.9
4	2024-04-19	2	0	0	0	0	0	0	0	0	0	0	0	0	0	0	0	0	0	0	18.9	0	0	0	0	0	0	0	0	0	0	0	37.81
4	2024-04-19	1	0	0	0	0	0	0	0	0	0	0	0	0	0	0	0	0	0	0	18.9	0	0	0	0	0	0	0	0	0	0	0	18.9
4	2024-04-19	2	0	0	0	0	18.9	0	18.9	0	0	0	0	0	0	0	0	0	0	0	37.81	0	0	0	0	0	0	0	0	18.9	0	0	0
4	2024-04-19	1	0	0	0	0	0	0	18.9	0	0	0	0	0	0	0	0	18.9	0	0	0	0	0	0	0	0	0	0	0	0	0	0	37.81
4	2024-04-19	2	0	0	0	0	0	0	0	0	0	0	0	0	0	0	18.9	0	0	37.81	0	0	0	0	0	0	0	0	0	0	0	0	0
5	2024-06-19	1	0	0	0	0	0	0	0	0	0	0	0	0	0	0	0	0	0	18.9	0	0	0	0	0	0	0	0	0	0	0	0	0
5	2024-06-19	2	18.9	0	0	0	0	0	0	0	0	0	0	0	0	0	0	0	0	0	37.81	0	0	0	0	0	0	0	0	0	0	0	0
5	2024-06-19	1	0	0	0	18.9	0	0	0	0	0	18.9	18.9	0	0	0	0	0	0	0	0	0	37.81	0	0	0	0	0	0	0	0	0	0
5	2024-06-19	2	0	0	0	0	0	0	0	0	0	18.9	18.9	0	0	0	0	0	0	0	0	0	0	0	0	0	0	0	0	0	0	0	0
5	2024-06-19	1	0	0	0	18.9	0	0	0	0	0	18.9	0	0	0	0	0	0	0	0	0	0	18.9	0	0	0	0	0	0	0	0	0	0
5	2024-06-19	2	0	0	0	18.9	0	0	0	0	0	18.9	0	0	0	0	0	0	0	0	0	0	0	0	0	0	0	0	0	0	0	0	0
5	2024-06-19	1	0	0	0	0	0	0	0	0	0	0	0	18.9	0	0	0	0	0	0	0	0	0	0	0	0	0	0	0	0	0	0	0
5	2024-06-19	2	0	0	0	18.9	0	0	0	0	0	37.81	0	0	0	0	0	0	0	0	0	0	0	0	0	0	0	0	0	0	0	0	0
6	2024-08-19	1	0	0	0	0	0	0	0	0	0	0	0	0	0	0	0	0	0	0	18.9	18.9	0	0	0	0	0	0	0	0	18.9	0	37.81
6	2024-08-19	2	0	0	0	0	0	0	0	0	0	0	0	0	0	0	0	18.9	0	0	0	0	0	0	0	0	37.81	0	0	0	18.9	0	37.81
6	2024-08-19	1	0	0	0	0	0	0	0	0	0	0	0	0	0	0	0	0	0	0	18.9	0	0	0	0	0	0	0	0	0	0	0	0
6	2024-08-19	2	0	0	0	0	0	0	0	0	0	0	0	0	0	0	0	0	0	0	0	0	0	0	0	0	0	0	0	0	0	0	37.81
6	2024-08-19	1	0	0	0	0	0	0	0	0	0	0	0	0	0	0	0	0	0	0	0	0	0	0	0	0	0	0	0	0	0	0	18.9
6	2024-08-19	2	0	0	0	0	0	0	0	0	0	0	0	0	0	0	0	0	0	0	0	0	0	0	0	18.9	0	0	0	0	0	0	0
6	2024-08-19	1	0	0	0	0	0	0	0	0	0	0	0	0	0	0	0	0	0	18.9	0	0	0	0	0	0	0	0	0	0	0	0	56.71
6	2024-08-19	2	0	0	0	0	0	0	0	0	0	0	0	0	0	0	0	0	0	0	0	0	0	0	18.9	0	18.9	0	0	0	0	0	18.9
