# Supplementary material for: Multiangle perception-oriented environmental facility design method based on joint fuzzy decision-making and transfer learning
Source: PeerJ Comput Sci. 2024 Mar 28;10:e1855. doi: 10.7717/peerj-cs.1855 (PMC11041929; doi:10.7717/peerj-cs.1855)
Supplement: Supplemental Information 2 [file peerj-cs-10-1855-s002.zip › Data-0217/Data_3/hmr_data.xlsx]

## Sheet: Ecofishmr
1	2024-04-18	1	250	9
1	2024-04-18	2	200	105
1	2024-04-18	3.5	175	23
1	2024-04-18	0.3	15	19
1	2024-04-18	0.3	30	1
1	2024-04-18	35	700	1346
1	2024-04-18	1.85	100	63
1	2024-04-18	2.5	625	22
1	2024-04-18	1.5	150	86
1	2024-04-18	3	300	149
1	2024-04-18	0.5	125	5
1	2024-04-18	0.7	175	6
2	2024-12-18	0.26	26	9
2	2024-12-18	0.313	25.04	5
2	2024-12-18	0.8	240	97
2	2024-12-18	2.73	491.4	1
2	2024-12-18	1.96	235.2	56
2	2024-12-18	2	840	34
2	2024-12-18	4	920	50
2	2024-12-18	2.6	650	37
2	2024-12-18	2.9	159.5	10
3	2024-02-19	0.474	47.4	3
3	2024-02-19	3.101	1085.35	28
3	2024-02-19	0.271	379.4	2
3	2024-02-19	50	750	2174
3	2024-02-19	10	100	2183
3	2024-02-19	1	30	40
3	2024-02-19	3	120	135
3	2024-02-19	0.83	83	36
3	2024-02-19	0.83	41.5	44
3	2024-02-19	0.83	16.6	33
3	2024-02-19	0.83	41.5	4
3	2024-02-19	0.83	16.6	55
3	2024-02-19	0.234	58.5	1
3	2024-02-19	1.499	149.9	14
3	2024-02-19	4.5	1125	38
3	2024-02-19	0.213	4.26	9
3	2024-02-19	0.09	9	1
3	2024-02-19	0.8	144	76
3	2024-02-19	0.128	57.6	5
3	2024-02-19	0.5	120	3
3	2024-02-19	5	1150	50
3	2024-02-19	1.2	120	107
3	2024-02-19	0.3	18	16
3	2024-02-19	0.4	32	4
4	2024-04-19	2.7	945	25
4	2024-04-19	0.7	175	6
4	2024-04-19	0.9	180	8
4	2024-04-19	0.8	40	8
4	2024-04-19	1.54	92.4	62
4	2024-04-19	100	2000	21834
4	2024-04-19	0.502	10.04	20
4	2024-04-19	1.804	144.32	78
4	2024-04-19	60	900	2609
4	2024-04-19	20	800	667
4	2024-04-19	1	80	10
4	2024-04-19	0.726	43.56	65
4	2024-04-19	1.139	148.07	102
4	2024-04-19	1.07	171.2	7
4	2024-04-19	0.483	120.75	46
4	2024-04-19	0.339	155.94	14
4	2024-04-19	0.347	159.62	14
4	2024-04-19	1.014	20.28	62
4	2024-04-19	3.708	852.84	35
4	2024-04-19	5.6	1400	52
5	2024-06-19	7.5	2475	57
5	2024-06-19	7.5	1350	57
5	2024-06-19	3	750	129
5	2024-06-19	1.6	720	37
5	2024-06-19	1	150	75
5	2024-06-19	2.5	450	145
5	2024-06-19	2.5	875	98
5	2024-06-19	0.4	92	5
5	2024-06-19	0.623	62.3	20
5	2024-06-19	2.4	840	89
5	2024-06-19	1.1	275	41
5	2024-06-19	1	100	33
5	2024-06-19	0.25	50	4
6	2024-08-19	1.1	363	5
6	2024-08-19	2	400	15
6	2024-08-19	2.5	375	37
6	2024-08-19	0.334	33.4	3
6	2024-08-19	0.89	89	13
6	2024-08-19	4.4	1100	174
6	2024-08-19	1.8	234	133
6	2024-08-19	0.2	10	2
6	2024-08-19	2.25	292.5	188
6	2024-08-19	2.701	756.28	106
6	2024-08-19	4	240	57
6	2024-08-19	0.102	8.16	1
6	2024-08-19	6	1500	64
6	2024-08-19	0.158	15.8	1
6	2024-08-19	0.114	11.4	2
6	2024-08-19	0.553	55.3	9
6	2024-08-19	0.236	23.6	7
