# Supplementary material for: Multiangle perception-oriented environmental facility design method based on joint fuzzy decision-making and transfer learning
Source: PeerJ Comput Sci. 2024 Mar 28;10:e1855. doi: 10.7717/peerj-cs.1855 (PMC11041929; doi:10.7717/peerj-cs.1855)
Supplement: Supplemental Information 2 [file peerj-cs-10-1855-s002.zip › Data-0217/Data_3/hmx.xlsx]

## Sheet: Sizeecofishmr
1	2024-04-18	1	30.5	161
1	2024-04-18	2	32	142
1	2024-04-18	2	3.22	20
1	2024-04-18	2	3.14	15
1	2024-04-18	1	4.32	16
1	2024-04-18	1	6.55	24
1	2024-04-18	1	5.92	20
1	2024-04-18	2	7.22	19
1	2024-04-18	1	13.77	143
1	2024-04-18	1	13.05	90
1	2024-04-18	1	15.32	159
1	2024-04-18	1	12.88	156
1	2024-04-18	2	14.55	114
1	2024-04-18	2	10.89	65.3
1	2024-04-18	2	10.27	64.1
1	2024-04-18	2	10.7	54.1
1	2024-04-18	1	14.5	27
1	2024-04-18	1	11.7	30
1	2024-04-18	1	14	30
1	2024-04-18	1	17	34
1	2024-04-18	2	11	27
1	2024-04-18	1	4.9	4
1	2024-04-18	1	4.8	4
1	2024-04-18	1	5	5
1	2024-04-18	1	12.7	110
1	2024-04-18	1	11.3	121
1	2024-04-18	1	13	111
1	2024-04-18	1	12.9	132
1	2024-04-18	1	10.8	102
1	2024-04-18	1	14.2	139
1	2024-04-18	2	12.9	133
1	2024-04-18	2	10.2	107
1	2024-04-18	2	13.3	123
1	2024-04-18	2	16.8	129
1	2024-04-18	2	17.2	149
1	2024-04-18	2	13.9	117
1	2024-04-18	2	12	108
1	2024-04-18	1	11.33	109
1	2024-04-18	1	11.06	110
1	2024-04-18	1	12.83	116
1	2024-04-18	1	12.3	107
1	2024-04-18	1	12.42	92
1	2024-04-18	1	10.48	103
1	2024-04-18	1	11.77	107
1	2024-04-18	2	12.31	114
1	2024-04-18	2	10.58	119
1	2024-04-18	2	10.19	108
1	2024-04-18	2	10.38	119
1	2024-04-18	1	5.59	4.35
1	2024-04-18	1	7.14	4.39
1	2024-04-18	1	11.37	6.66
1	2024-04-18	1	11.17	7.23
1	2024-04-18	1	11.02	5.09
1	2024-04-18	1	11.09	5.99
1	2024-04-18	2	12.33	7.34
1	2024-04-18	2	10.89	6.09
1	2024-04-18	1	4.49	11
1	2024-04-18	1	6.14	15
1	2024-04-18	1	10.33	20
1	2024-04-18	1	10.51	24
1	2024-04-18	2	10.02	22
1	2024-04-18	1	10.38	23
1	2024-04-18	2	11.06	25
1	2024-04-18	1	9.88	20
1	2024-04-18	2	9.61	21
2	2024-12-18	1	12	34
2	2024-12-18	1	6	22
2	2024-12-18	1	10.12	72
2	2024-12-18	1	10.12	72
2	2024-12-18	1	8.94	64
2	2024-12-18	2	9.33	61
2	2024-12-18	2	10.23	70
2	2024-12-18	1	25.9	158
2	2024-12-18	2	12.48	138
2	2024-12-18	2	10.75	89
2	2024-12-18	1	13.47	179
2	2024-12-18	2	13.04	181
2	2024-12-18	2	12.23	107
2	2024-12-18	2	10.96	78
2	2024-12-18	1	10.25	78
2	2024-12-18	2	10.9	57
2	2024-12-18	2	11.44	94
2	2024-12-18	2	11.85	104
2	2024-12-18	2	10.07	69
2	2024-12-18	1	10.95	102
2	2024-12-18	1	11.35	109
2	2024-12-18	2	11.58	88
2	2024-12-18	1	11.85	132
2	2024-12-18	2	11.53	90
2	2024-12-18	1	10.74	77
2	2024-12-18	2	10.72	75
2	2024-12-18	1	11.22	110
2	2024-12-18	2	10.75	81
2	2024-12-18	1	11.97	130
2	2024-12-18	2	9.75	61
2	2024-12-18	2	11.26	80
2	2024-12-18	2	11.87	122
2	2024-12-18	1	11.42	75
2	2024-12-18	1	12.23	138
2	2024-12-18	2	11.75	78
2	2024-12-18	2	12.77	153
2	2024-12-18	1	15.57	77
2	2024-12-18	2	11.2	98
2	2024-12-18	1	11.82	77
2	2024-12-18	2	11.17	94
2	2024-12-18	1	12.41	133
2	2024-12-18	2	10.35	71
2	2024-12-18	1	11.76	113
2	2024-12-18	2	9.28	51
2	2024-12-18	1	8.93	46
2	2024-12-18	0	12	24
2	2024-12-18	0	12.2	25
2	2024-12-18	0	13	26
2	2024-12-18	1	11.63	100
2	2024-12-18	1	11.06	100
2	2024-12-18	1	11.83	115
2	2024-12-18	1	11.3	93
2	2024-12-18	1	10.42	86
2	2024-12-18	1	10.48	75
2	2024-12-18	1	11.77	108
2	2024-12-18	1	10.31	78
2	2024-12-18	1	9.58	62
2	2024-12-18	1	10.19	71
2	2024-12-18	1	10.38	80
2	2024-12-18	1	8.64	61
2	2024-12-18	1	10.32	71
2	2024-12-18	1	10.97	92
2	2024-12-18	1	10.45	77
2	2024-12-18	1	9.84	67
2	2024-12-18	1	11.95	118
2	2024-12-18	1	10.8	94
2	2024-12-18	1	11.45	85
2	2024-12-18	1	10.25	64
2	2024-12-18	1	10.51	82
2	2024-12-18	1	10.367	63
2	2024-12-18	1	10.18	75
2	2024-12-18	1	10.84	87
2	2024-12-18	1	10.24	66
2	2024-12-18	1	9.75	64
2	2024-12-18	1	10.42	67
2	2024-12-18	1	10.47	81
2	2024-12-18	1	11.3	101
2	2024-12-18	1	9.57	53
2	2024-12-18	1	10.46	94
2	2024-12-18	1	9.93	62
2	2024-12-18	1	10.22	74
2	2024-12-18	1	10.65	84
2	2024-12-18	1	11.38	94
2	2024-12-18	1	10.47	80
2	2024-12-18	2	10.65	56
2	2024-12-18	2	11.53	112
2	2024-12-18	2	8.63	42
2	2024-12-18	2	11.43	98
2	2024-12-18	2	10.23	60
2	2024-12-18	2	11.36	81
2	2024-12-18	2	10.59	65
2	2024-12-18	2	9.45	62
2	2024-12-18	2	11.67	97
2	2024-12-18	2	10.1	73
2	2024-12-18	2	8.64	87
2	2024-12-18	1	11.59	45
2	2024-12-18	1	9.61	57
2	2024-12-18	2	9.85	59
2	2024-12-18	2	11.3	93
2	2024-12-18	2	9.19	56
2	2024-12-18	2	11.31	84
2	2024-12-18	1	9.52	65
2	2024-12-18	1	11.11	82
2	2024-12-18	2	10.08	89
2	2024-12-18	2	8.7	53
2	2024-12-18	2	8.24	82
2	2024-12-18	1	11.46	121
2	2024-12-18	2	10.26	70
2	2024-12-18	1	9.47	59
2	2024-12-18	1	9.63	63
2	2024-12-18	2	10.45	73
2	2024-12-18	1	9.52	50
2	2024-12-18	2	9.25	44
2	2024-12-18	2	8.64	56
2	2024-12-18	2	10.26	64
2	2024-12-18	1	10.63	71
2	2024-12-18	1	10.33	62
2	2024-12-18	1	10.51	81
2	2024-12-18	2	10.02	69
2	2024-12-18	1	10.38	71
2	2024-12-18	2	11.06	84
2	2024-12-18	1	9.88	70
2	2024-12-18	2	9.61	57
2	2024-12-18	1	10.63	79
2	2024-12-18	1	10.83	81
2	2024-12-18	2	10.14	81
2	2024-12-18	1	10.23	79
2	2024-12-18	1	10.25	76
2	2024-12-18	2	11.49	90
2	2024-12-18	1	4.49	24
2	2024-12-18	1	6.14	14
2	2024-12-18	1	77.1	291
2	2024-12-18	0	8.9	15
2	2024-12-18	0	11.22	18
2	2024-12-18	0	7.94	10
2	2024-12-18	0	5.27	9
2	2024-12-18	0	7.72	6
2	2024-12-18	0	7.59	6
3	2024-02-19	2	10.922	110
3	2024-02-19	2	9.012	120
3	2024-02-19	1	9.122	133
3	2024-02-19	2	9.052	116
3	2024-02-19	2	9.921	98
3	2024-02-19	2	11.159	97
3	2024-02-19	1	9.066	129
3	2024-02-19	2	8.244	122
3	2024-02-19	2	10.953	130
3	2024-02-19	2	11.133	111
3	2024-02-19	2	9.063	109
3	2024-02-19	1	9.746	114
3	2024-02-19	1	9.983	104
3	2024-02-19	2	9.121	99
3	2024-02-19	1	9.078	98
3	2024-02-19	2	10.134	110
3	2024-02-19	1	10.262	106
3	2024-02-19	2	10.04	112
3	2024-02-19	2	10.031	123
3	2024-02-19	2	9.014	122
3	2024-02-19	2	9.245	92
3	2024-02-19	2	11.329	102
3	2024-02-19	1	12.279	115
3	2024-02-19	2	11.077	126
3	2024-02-19	1	9.194	120
3	2024-02-19	2	13.12	99
3	2024-02-19	2	14.214	98
3	2024-02-19	1	9.631	103
3	2024-02-19	2	9.413	101
3	2024-02-19	1	10.594	124
3	2024-02-19	2	11.322	133
3	2024-02-19	1	11.794	124
3	2024-02-19	2	9.797	135
3	2024-02-19	2	9.635	123
3	2024-02-19	2	11.2	102
3	2024-02-19	2	11.334	99
3	2024-02-19	2	11.4	98
3	2024-02-19	2	9.733	99
3	2024-02-19	1	9.032	108
3	2024-02-19	2	9.553	101
3	2024-02-19	1	9.864	109
3	2024-02-19	2	9.933	124
3	2024-02-19	1	11.322	122
3	2024-02-19	1	9.538	106
3	2024-02-19	2	9.963	109
3	2024-02-19	1	9.052	111
3	2024-02-19	2	30.5	157
3	2024-02-19	1	12	150
3	2024-02-19	2	11.5	175
3	2024-02-19	2	12.1	162
3	2024-02-19	1	5.2	7
3	2024-02-19	1	5	5
3	2024-02-19	2	5	5
3	2024-02-19	2	5	5
3	2024-02-19	1	4.9	4
3	2024-02-19	1	4	4
3	2024-02-19	1	4.2	5
3	2024-02-19	1	4.9	4
3	2024-02-19	2	4.9	6
3	2024-02-19	2	4.8	4
3	2024-02-19	1	4.5	5
3	2024-02-19	1	4	4
3	2024-02-19	1	4.5	4
3	2024-02-19	2	4.9	5
3	2024-02-19	1	4.7	4
3	2024-02-19	1	4.8	5
3	2024-02-19	1	4.8	6
3	2024-02-19	1	4.5	4
3	2024-02-19	2	4.9	5
3	2024-02-19	2	4.8	4
3	2024-02-19	2	4.7	3
3	2024-02-19	1	4.5	4
3	2024-02-19	1	4.5	5
3	2024-02-19	2	4.6	5
3	2024-02-19	1	4.2	3
3	2024-02-19	1	5.1	5
3	2024-02-19	2	5.2	4
3	2024-02-19	1	5	5
3	2024-02-19	1	5.3	5
3	2024-02-19	2	4.2	3
3	2024-02-19	2	4.5	4
3	2024-02-19	1	5.5	6
3	2024-02-19	1	4.5	4
3	2024-02-19	1	4.3	4
3	2024-02-19	2	4.1	3
3	2024-02-19	1	5.3	5
3	2024-02-19	1	5	4
3	2024-02-19	1	5.1	5
3	2024-02-19	2	4.9	5
3	2024-02-19	2	4.7	4
3	2024-02-19	1	4.2	3
3	2024-02-19	2	5.1	4
3	2024-02-19	2	4.7	5
3	2024-02-19	2	4	4
3	2024-02-19	1	5	5
3	2024-02-19	1	5.2	5
3	2024-02-19	1	5.1	4
3	2024-02-19	2	5.1	5
3	2024-02-19	2	5.2	5
3	2024-02-19	1	5	5
3	2024-02-19	2	4	3
3	2024-02-19	2	5	5
3	2024-02-19	2	4.9	5
3	2024-02-19	2	4.7	5
3	2024-02-19	1	4.5	5
3	2024-02-19	2	4.6	4
3	2024-02-19	1	5.1	4
3	2024-02-19	1	5.5	5
3	2024-02-19	1	5.2	5
3	2024-02-19	1	5.3	5
3	2024-02-19	1	5.2	6
3	2024-02-19	2	5	5
3	2024-02-19	1	5	5
3	2024-02-19	1	5.2	5
3	2024-02-19	2	5	4
3	2024-02-19	1	5.5	6
3	2024-02-19	2	5.4	5
3	2024-02-19	1	5.3	5
3	2024-02-19	1	5	5
3	2024-02-19	1	4.7	4
3	2024-02-19	2	4.8	4
3	2024-02-19	1	4.2	4
3	2024-02-19	2	4.7	4
3	2024-02-19	1	4.8	5
3	2024-02-19	2	14	22
3	2024-02-19	1	14.2	24
3	2024-02-19	2	14.5	22
3	2024-02-19	2	15.5	23
3	2024-02-19	2	14.1	22
3	2024-02-19	1	14.8	20
3	2024-02-19	1	14.5	22
3	2024-02-19	2	15.2	24
3	2024-02-19	1	15.5	24
3	2024-02-19	2	14.9	23
3	2024-02-19	1	14.4	21
3	2024-02-19	1	14	25
3	2024-02-19	1	16.6	25
3	2024-02-19	1	16.1	26
3	2024-02-19	2	15.8	24
3	2024-02-19	2	16.9	21
3	2024-02-19	1	16.4	21
3	2024-02-19	1	15.5	21
3	2024-02-19	1	14.9	20
3	2024-02-19	1	14.8	23
3	2024-02-19	1	15.2	23
3	2024-02-19	2	14.7	20
3	2024-02-19	1	14	25
3	2024-02-19	1	15	21
3	2024-02-19	1	14	22
3	2024-02-19	2	15.7	20
3	2024-02-19	2	14.2	20
3	2024-02-19	1	16.3	26
3	2024-02-19	2	16	20
3	2024-02-19	2	16	21
3	2024-02-19	2	15	20
3	2024-02-19	1	15.2	21
3	2024-02-19	1	16.3	23
3	2024-02-19	2	17	23
3	2024-02-19	1	16	25
3	2024-02-19	1	13	19
3	2024-02-19	1	15.5	18
3	2024-02-19	2	16	15
3	2024-02-19	1	12.711	100
3	2024-02-19	2	12.142	120
3	2024-02-19	2	11.223	98
3	2024-02-19	2	11.333	98
3	2024-02-19	2	12.131	99
3	2024-02-19	2	11.533	100
3	2024-02-19	2	12.031	101
3	2024-02-19	1	11.048	97
3	2024-02-19	2	12.188	95
3	2024-02-19	1	12.069	97
3	2024-02-19	2	12.074	98
3	2024-02-19	2	6.8	10
3	2024-02-19	2	6	10
3	2024-02-19	2	6.5	13
3	2024-02-19	2	6.9	11
3	2024-02-19	2	6.8	12
3	2024-02-19	2	6	12
3	2024-02-19	2	5.9	10
3	2024-02-19	2	6	10
3	2024-02-19	2	5.8	10
3	2024-02-19	2	7	13
3	2024-02-19	2	6	10
3	2024-02-19	2	5.5	12
3	2024-02-19	2	5	11
3	2024-02-19	2	4.9	11
3	2024-02-19	2	5.7	12
3	2024-02-19	2	5.9	13
3	2024-02-19	2	6	12
3	2024-02-19	2	6.8	10
3	2024-02-19	2	6.5	10
3	2024-02-19	2	6	9
3	2024-02-19	2	6.3	19
3	2024-02-19	2	5.6	10
3	2024-02-19	2	6.2	12
3	2024-02-19	2	6	11
3	2024-02-19	2	5.8	9
3	2024-02-19	2	5.6	10
3	2024-02-19	2	5.7	13
3	2024-02-19	2	6.2	14
3	2024-02-19	2	5.9	12
3	2024-02-19	2	5.9	11
3	2024-02-19	2	6.2	10
3	2024-02-19	2	5.8	9
3	2024-02-19	2	5.8	8
3	2024-02-19	1	10.2	95
3	2024-02-19	1	11.2	103
3	2024-02-19	2	10.5	97
3	2024-02-19	2	10.3	99
3	2024-02-19	2	10.2	93
3	2024-02-19	2	9.2	12
3	2024-02-19	1	9	10
3	2024-02-19	1	9	11
3	2024-02-19	2	8.7	10
3	2024-02-19	1	8.8	10
3	2024-02-19	1	9	12
3	2024-02-19	1	10	11
3	2024-02-19	1	12	11
3	2024-02-19	2	10	10
3	2024-02-19	2	8	9
3	2024-02-19	2	9	9
3	2024-02-19	1	12	10
3	2024-02-19	1	13	11
3	2024-02-19	2	10.297	102
3	2024-02-19	2	11.013	100
3	2024-02-19	2	11.331	103
3	2024-02-19	2	12.311	116
3	2024-02-19	1	11.022	126
3	2024-02-19	2	9.983	98
3	2024-02-19	1	10.6	126
3	2024-02-19	1	10.31	134
3	2024-02-19	2	10.945	126
3	2024-02-19	2	11.346	102
3	2024-02-19	2	9.872	104
3	2024-02-19	2	9.533	116
3	2024-02-19	2	10.177	114
3	2024-02-19	1	9.522	134
3	2024-02-19	2	10.346	124
3	2024-02-19	1	11.549	126
3	2024-02-19	1	11.202	134
3	2024-02-19	1	11.133	103
3	2024-02-19	2	10.552	125
3	2024-02-19	2	13.002	145
3	2024-02-19	2	6.9	10
3	2024-02-19	2	6.5	11
3	2024-02-19	2	6.8	10
3	2024-02-19	2	6	10
3	2024-02-19	2	6.5	13
3	2024-02-19	2	6.9	11
3	2024-02-19	2	6.8	12
3	2024-02-19	2	6	12
3	2024-02-19	2	5.9	10
3	2024-02-19	2	6	10
3	2024-02-19	2	5.8	10
3	2024-02-19	2	7	13
3	2024-02-19	2	6	10
3	2024-02-19	2	5.5	12
3	2024-02-19	2	5	11
3	2024-02-19	2	4.9	11
3	2024-02-19	2	5.7	12
3	2024-02-19	2	5.9	13
3	2024-02-19	2	6	12
3	2024-02-19	1	2	120
3	2024-02-19	1	1.8	112
3	2024-02-19	2	8.2	98
3	2024-02-19	2	9.5	101
3	2024-02-19	2	9	100
3	2024-02-19	2	11.2	120
3	2024-02-19	2	11.5	123
3	2024-02-19	2	11	105
3	2024-02-19	2	9.9	106
3	2024-02-19	2	12.1	125
4	2024-04-19	1	8.7	100
4	2024-04-19	1	9.47	110
4	2024-04-19	2	9.63	103
4	2024-04-19	1	10.45	128
4	2024-04-19	1	9.52	122
4	2024-04-19	2	9.25	103
4	2024-04-19	1	8.64	119
4	2024-04-19	2	10.26	115
4	2024-04-19	1	10.33	105
4	2024-04-19	1	10.51	100
4	2024-04-19	2	10.02	108
4	2024-04-19	1	10.38	103
4	2024-04-19	2	10.33	110
4	2024-04-19	1	10.51	98
4	2024-04-19	2	10.02	99
4	2024-04-19	1	10.23	99
4	2024-04-19	2	10.25	100
4	2024-04-19	1	11.49	113
4	2024-04-19	2	7.71	105
4	2024-04-19	1	10.33	115
4	2024-04-19	2	10.51	95
4	2024-04-19	2	10.02	96
4	2024-04-19	1	11.06	101
4	2024-04-19	2	12.88	111
4	2024-04-19	2	14.55	123
4	2024-04-19	1	10.89	126
4	2024-04-19	1	18.5	59
4	2024-04-19	2	16	44
4	2024-04-19	1	19.8	49
4	2024-04-19	1	17.1	60
4	2024-04-19	1	18	37
4	2024-04-19	2	17.8	30
4	2024-04-19	2	12.6	28
4	2024-04-19	1	13.3	30
4	2024-04-19	2	14	40
4	2024-04-19	2	10.7	35
4	2024-04-19	1	15	40
4	2024-04-19	1	16	30
4	2024-04-19	1	10.5	28
4	2024-04-19	1	10.5	30
4	2024-04-19	1	14	25
4	2024-04-19	1	13.5	20
4	2024-04-19	1	16	26
4	2024-04-19	2	14.8	20
4	2024-04-19	1	14.5	21
4	2024-04-19	1	14	20
4	2024-04-19	1	15	15
4	2024-04-19	1	17	20
4	2024-04-19	2	18	24
4	2024-04-19	2	17.1	22
4	2024-04-19	2	17	23
4	2024-04-19	2	16	25
4	2024-04-19	2	10	32
4	2024-04-19	1	15	27
4	2024-04-19	1	14	30
4	2024-04-19	1	15.5	30
4	2024-04-19	1	15	34
4	2024-04-19	0	35	210
4	2024-04-19	1	11.232	99
4	2024-04-19	2	11.49	98
4	2024-04-19	2	10.544	116
4	2024-04-19	2	11.531	106
4	2024-04-19	1	12.442	124
4	2024-04-19	1	12.355	129
4	2024-04-19	2	10.35	100
4	2024-04-19	2	10.505	99
4	2024-04-19	2	10.376	98
4	2024-04-19	2	10.566	95
4	2024-04-19	0	15.6	17
4	2024-04-19	0	17	23
4	2024-04-19	0	16.8	16
4	2024-04-19	0	16	17
4	2024-04-19	0	17.2	18
4	2024-04-19	0	11.5	11
4	2024-04-19	0	12.3	14
4	2024-04-19	0	12.5	14
4	2024-04-19	1	11	150
4	2024-04-19	1	11.5	151
4	2024-04-19	1	11.6	149
4	2024-04-19	2	11.2	142
4	2024-04-19	2	12	140
4	2024-04-19	1	12.2	146
4	2024-04-19	2	10	140
4	2024-04-19	0	60	150
5	2024-06-19	2	10.5	80
5	2024-06-19	2	11.2	89
5	2024-06-19	2	14.9	242
5	2024-06-19	2	11.1	80
5	2024-06-19	2	12.1	124
5	2024-06-19	2	11.8	108
5	2024-06-19	2	11.6	93
5	2024-06-19	1	13.8	207
5	2024-06-19	1	11.9	102
5	2024-06-19	1	13.9	235
5	2024-06-19	1	11.8	86
5	2024-06-19	1	11.3	106
5	2024-06-19	1	11.7	87
5	2024-06-19	1	13.5	200
5	2024-06-19	2	15.4	21
5	2024-06-19	1	14.8	18
5	2024-06-19	2	15.1	20
5	2024-06-19	2	15.4	24
5	2024-06-19	2	14.8	22
5	2024-06-19	2	15	23
5	2024-06-19	1	14	15
5	2024-06-19	2	15.3	23
5	2024-06-19	1	14.5	17
5	2024-06-19	2	16.3	27
5	2024-06-19	1	14.5	16
5	2024-06-19	1	14.5	18
5	2024-06-19	2	14.3	17
5	2024-06-19	1	15.7	23
5	2024-06-19	2	14.2	16
5	2024-06-19	1	14.3	18
5	2024-06-19	2	15.5	25
5	2024-06-19	1	14.5	17
5	2024-06-19	1	14.6	18
5	2024-06-19	1	14.1	16
5	2024-06-19	2	15.9	26
5	2024-06-19	2	15.5	23
5	2024-06-19	2	14.6	18
5	2024-06-19	1	14.3	19
5	2024-06-19	2	17	30
5	2024-06-19	2	17.2	29
5	2024-06-19	2	16.1	27
5	2024-06-19	2	15.6	34
5	2024-06-19	2	17	33
5	2024-06-19	2	16.8	26
5	2024-06-19	2	16	30
5	2024-06-19	2	17.2	29
5	2024-06-19	2	16.5	29
5	2024-06-19	2	18.7	39
5	2024-06-19	2	17	30
5	2024-06-19	2	17.7	36
5	2024-06-19	2	17.6	42
5	2024-06-19	1	20	51
5	2024-06-19	2	16.6	10
5	2024-06-19	2	11	11
5	2024-06-19	1	12.8	16
5	2024-06-19	1	12.9	15
5	2024-06-19	1	13.2	14
5	2024-06-19	2	12	17
5	2024-06-19	2	12	14
5	2024-06-19	1	13.8	15
5	2024-06-19	2	11	11
5	2024-06-19	2	12.4	14
5	2024-06-19	1	11.2	11
5	2024-06-19	1	13	18
5	2024-06-19	1	13.1	17
5	2024-06-19	2	12.7	15
5	2024-06-19	2	11.5	11
5	2024-06-19	1	12.3	14
5	2024-06-19	1	12.5	13
5	2024-06-19	2	11.5	10
5	2024-06-19	2	12.2	12
5	2024-06-19	1	10.9	11
5	2024-06-19	2	12.3	14
5	2024-06-19	2	11.5	14
5	2024-06-19	2	12.5	14
5	2024-06-19	2	12	13
5	2024-06-19	2	11.2	10
5	2024-06-19	2	11.2	12
5	2024-06-19	2	11.5	11
5	2024-06-19	2	12	13
5	2024-06-19	2	12	11
5	2024-06-19	2	11.6	13
5	2024-06-19	2	11.6	12
5	2024-06-19	2	11.4	14
5	2024-06-19	2	11.2	9
5	2024-06-19	2	11.2	12
5	2024-06-19	2	12.6	18
5	2024-06-19	2	11.9	12
5	2024-06-19	2	13.2	17
5	2024-06-19	2	13.2	19
5	2024-06-19	2	11.7	13
5	2024-06-19	2	14.2	20
5	2024-06-19	2	14.2	16
5	2024-06-19	2	16.2	28
5	2024-06-19	2	18.8	47
5	2024-06-19	2	15.6	25
5	2024-06-19	2	15.6	22
5	2024-06-19	2	19.5	49
5	2024-06-19	2	15.9	20
5	2024-06-19	2	14.8	22
5	2024-06-19	2	16.2	27
5	2024-06-19	2	15.4	28
5	2024-06-19	2	19.2	45
5	2024-06-19	2	15.1	19
5	2024-06-19	2	16.5	27
5	2024-06-19	2	15.8	25
5	2024-06-19	2	16.4	26
5	2024-06-19	2	15.9	22
5	2024-06-19	2	14.8	22
5	2024-06-19	2	15.8	24
5	2024-06-19	1	15	23
5	2024-06-19	1	14.5	20
5	2024-06-19	1	16	25
5	2024-06-19	1	15	21
5	2024-06-19	1	15.1	21
5	2024-06-19	1	15.5	23
5	2024-06-19	1	15	18
5	2024-06-19	2	21	62
5	2024-06-19	2	13.5	18
5	2024-06-19	2	13.3	18
5	2024-06-19	2	11.5	12
5	2024-06-19	2	12.6	14
5	2024-06-19	2	14.6	24
5	2024-06-19	2	13	17
5	2024-06-19	2	15.4	29
5	2024-06-19	2	10.5	10
5	2024-06-19	2	14	21
5	2024-06-19	2	13.9	20
5	2024-06-19	2	13.1	18
5	2024-06-19	2	13.1	18
5	2024-06-19	2	14.8	27
5	2024-06-19	2	11.2	11
5	2024-06-19	2	13.6	22
5	2024-06-19	2	12.5	13
5	2024-06-19	2	13.6	21
5	2024-06-19	2	13	16
5	2024-06-19	1	13.1	16
5	2024-06-19	1	11.2	10
5	2024-06-19	1	13.6	19
5	2024-06-19	1	12.7	13
5	2024-06-19	1	13.5	16
5	2024-06-19	1	10.7	10
5	2024-06-19	1	16.4	44
5	2024-06-19	2	18.5	71
5	2024-06-19	1	17	41
5	2024-06-19	1	13.2	19
5	2024-06-19	1	14	29
5	2024-06-19	1	11	11
5	2024-06-19	1	10.4	12
5	2024-06-19	2	16.5	41
5	2024-06-19	1	16.3	39
5	2024-06-19	1	15	39
5	2024-06-19	1	14	26
5	2024-06-19	2	14.4	35
5	2024-06-19	2	13.5	26
5	2024-06-19	2	14.4	35
5	2024-06-19	1	13.3	30
5	2024-06-19	1	11.8	21
5	2024-06-19	1	13	23
5	2024-06-19	1	13.6	25
5	2024-06-19	1	13	26
5	2024-06-19	1	15.3	39
5	2024-06-19	1	14.2	33
5	2024-06-19	1	12	20
5	2024-06-19	1	11	91
5	2024-06-19	1	12	106
5	2024-06-19	1	9.5	54
5	2024-06-19	2	8	33
5	2024-06-19	2	11.2	88
5	2024-06-19	1	8.3	8
5	2024-06-19	1	15.5	36
5	2024-06-19	0	14.7	28
5	2024-06-19	2	16	55
5	2024-06-19	1	7.4	8
5	2024-06-19	1	7.8	12
5	2024-06-19	1	11.5	18
5	2024-06-19	2	19.5	52
5	2024-06-19	0	16.3	44
5	2024-06-19	2	13.1	34
5	2024-06-19	2	17.3	34
5	2024-06-19	2	19.5	52
5	2024-06-19	1	14.8	20
5	2024-06-19	1	16	28
5	2024-06-19	1	15	21
5	2024-06-19	1	14.9	21
5	2024-06-19	1	14.8	19
5	2024-06-19	1	14.5	19
5	2024-06-19	1	1.5	22
5	2024-06-19	1	15.6	25
5	2024-06-19	2	17	36
5	2024-06-19	2	16.4	30
5	2024-06-19	2	17	32
5	2024-06-19	2	15.9	24
5	2024-06-19	2	14	17
5	2024-06-19	2	15.6	24
5	2024-06-19	2	16.4	29
5	2024-06-19	2	16.8	29
5	2024-06-19	2	15.1	22
5	2024-06-19	2	15	20
5	2024-06-19	2	18.5	40
5	2024-06-19	2	16.2	25
5	2024-06-19	2	15.7	25
5	2024-06-19	2	15.4	22
5	2024-06-19	2	16.6	28
5	2024-06-19	2	13.9	18
5	2024-06-19	2	18	39
5	2024-06-19	2	17	34
5	2024-06-19	2	13.6	15
5	2024-06-19	2	16.6	33
5	2024-06-19	2	15.5	23
5	2024-06-19	2	15.7	24
5	2024-06-19	2	16.5	32
5	2024-06-19	1	13.3	69
6	2024-08-19	2	8.36	100
6	2024-08-19	2	7.734	73
6	2024-08-19	1	9.939	153
6	2024-08-19	1	9.144	49
6	2024-08-19	1	11.135	45
6	2024-08-19	1	10.033	51
6	2024-08-19	1	12.325	125
6	2024-08-19	1	15.068	69
6	2024-08-19	1	9.779	45
6	2024-08-19	1	10.554	72
6	2024-08-19	2	9.873	48
6	2024-08-19	1	10.771	73
6	2024-08-19	1	10.458	69
6	2024-08-19	1	10.298	93
6	2024-08-19	1	10.908	71
6	2024-08-19	1	10.586	79
6	2024-08-19	1	13.776	218
6	2024-08-19	1	14.069	219
6	2024-08-19	1	13.445	184
6	2024-08-19	1	14.643	273
6	2024-08-19	1	13.108	168
6	2024-08-19	1	14.4	117
6	2024-08-19	1	11.115	110
6	2024-08-19	1	11.974	129
6	2024-08-19	1	13.348	159
6	2024-08-19	1	11.474	125
6	2024-08-19	1	12.647	157
6	2024-08-19	1	11.959	141
6	2024-08-19	1	10.266	69
6	2024-08-19	1	10.391	67
6	2024-08-19	1	10.448	79
6	2024-08-19	1	9.762	57
6	2024-08-19	2	10.991	81
6	2024-08-19	1	9.705	53
6	2024-08-19	1	9.772	70
6	2024-08-19	1	13.6	17
6	2024-08-19	2	16.3	28
6	2024-08-19	2	15.3	22
6	2024-08-19	1	14.9	20
6	2024-08-19	1	14.5	18
6	2024-08-19	1	15.1	21
6	2024-08-19	2	15.5	27
6	2024-08-19	2	16	31
6	2024-08-19	1	15.7	24
6	2024-08-19	2	16.7	31
6	2024-08-19	2	15.1	22
6	2024-08-19	1	15.8	26
6	2024-08-19	2	15.9	26
6	2024-08-19	2	16	33
6	2024-08-19	1	15.7	21
6	2024-08-19	2	15.5	27
6	2024-08-19	1	15.5	27
6	2024-08-19	2	14	19
6	2024-08-19	2	16.6	37
6	2024-08-19	1	15	24
6	2024-08-19	1	14.4	17
6	2024-08-19	2	15.1	25
6	2024-08-19	2	16.5	31
6	2024-08-19	1	13.7	15
6	2024-08-19	2	16	28
6	2024-08-19	2	16	27
6	2024-08-19	2	14.4	20
6	2024-08-19	1	15	26
6	2024-08-19	1	15.7	25
6	2024-08-19	2	16.3	30
6	2024-08-19	2	15.5	24
6	2024-08-19	1	15.4	22
6	2024-08-19	1	15	22
6	2024-08-19	2	16.2	26
6	2024-08-19	1	16.4	25
6	2024-08-19	1	14.6	35
6	2024-08-19	2	16.3	32
6	2024-08-19	2	16.5	32
6	2024-08-19	2	15.7	28
6	2024-08-19	2	16.9	33
6	2024-08-19	2	14.4	26
6	2024-08-19	1	13.4	14
6	2024-08-19	2	11.2	19
6	2024-08-19	2	11.2	16
6	2024-08-19	2	11.6	18
6	2024-08-19	2	12.1	19
6	2024-08-19	2	11.5	17
6	2024-08-19	2	10.1	13
6	2024-08-19	1	11	13
6	2024-08-19	2	10.9	14
6	2024-08-19	2	8.5	8
6	2024-08-19	2	12.6	16
6	2024-08-19	2	12	17
6	2024-08-19	1	11.2	12
6	2024-08-19	2	12.2	17
6	2024-08-19	2	12	17
6	2024-08-19	2	12	16
6	2024-08-19	1	11	11
6	2024-08-19	2	12.2	16
6	2024-08-19	2	12.5	17
6	2024-08-19	1	11.5	14
6	2024-08-19	1	11.1	13
6	2024-08-19	2	12.3	17
6	2024-08-19	2	12	16
6	2024-08-19	1	11.3	14
6	2024-08-19	1	10.8	15
6	2024-08-19	2	12.6	20
6	2024-08-19	2	12.6	18
6	2024-08-19	1	13.6	21
6	2024-08-19	2	13.5	17
6	2024-08-19	1	12.2	16
6	2024-08-19	2	10.1	9
6	2024-08-19	1	10.9	13
6	2024-08-19	2	11.5	14
6	2024-08-19	2	12.5	20
6	2024-08-19	2	9.7	10
6	2024-08-19	1	11.4	14
6	2024-08-19	1	11.2	13
6	2024-08-19	1	12.6	16
6	2024-08-19	2	12	14
6	2024-08-19	2	12.6	16
6	2024-08-19	1	10.6	10
6	2024-08-19	2	12.2	11
6	2024-08-19	2	12.6	15
6	2024-08-19	1	10	7
6	2024-08-19	2	12.9	15
6	2024-08-19	1	12.4	13
6	2024-08-19	2	12.1	17
6	2024-08-19	2	12.3	14
6	2024-08-19	2	12.2	15
6	2024-08-19	1	11.4	9
6	2024-08-19	2	13.2	16
6	2024-08-19	2	12	14
6	2024-08-19	2	11.9	13
6	2024-08-19	1	11.6	12
6	2024-08-19	2	12.3	14
6	2024-08-19	1	11.5	11
6	2024-08-19	1	11.2	10
6	2024-08-19	2	11.5	8
6	2024-08-19	1	8.9	6
6	2024-08-19	1	11.2	10
6	2024-08-19	2	9.5	7
6	2024-08-19	2	13	17
6	2024-08-19	1	11.4	10
6	2024-08-19	2	11.4	12
6	2024-08-19	2	12.4	13
6	2024-08-19	2	11	16
6	2024-08-19	2	12.3	12
6	2024-08-19	1	11.4	11
6	2024-08-19	2	12	13
6	2024-08-19	2	12.2	12
6	2024-08-19	1	11.9	11
6	2024-08-19	2	11.3	10
6	2024-08-19	2	12.7	16
6	2024-08-19	2	12.7	16
6	2024-08-19	2	10.6	9
6	2024-08-19	2	12.2	15
6	2024-08-19	2	11.9	13
6	2024-08-19	2	12.5	14
6	2024-08-19	2	12.4	13
6	2024-08-19	2	12	12
6	2024-08-19	1	10.9	9
6	2024-08-19	2	11.1	12
6	2024-08-19	2	9.7	7
6	2024-08-19	2	11.2	12
6	2024-08-19	2	11.6	12
6	2024-08-19	2	11.1	11
6	2024-08-19	2	16.7	28
6	2024-08-19	2	14.5	20
6	2024-08-19	2	15.8	22
6	2024-08-19	2	15.2	21
6	2024-08-19	1	16	25
6	2024-08-19	1	14	17
6	2024-08-19	2	16.7	32
6	2024-08-19	2	15.9	28
6	2024-08-19	2	14.8	20
6	2024-08-19	2	17	31
6	2024-08-19	2	16.9	29
6	2024-08-19	1	15.6	23
6	2024-08-19	2	15	20
6	2024-08-19	1	15.3	23
6	2024-08-19	2	17.5	36
6	2024-08-19	1	14.5	22
6	2024-08-19	1	15	22
6	2024-08-19	1	13.2	13
6	2024-08-19	2	15.8	24
6	2024-08-19	2	16.3	25
6	2024-08-19	1	15.5	23
6	2024-08-19	1	13.5	13
6	2024-08-19	2	17.1	32
6	2024-08-19	2	16.8	29
6	2024-08-19	2	17.5	35
6	2024-08-19	2	16.5	31
6	2024-08-19	1	15.4	25
6	2024-08-19	2	14	17
6	2024-08-19	2	17.8	32
6	2024-08-19	1	16.3	26
6	2024-08-19	2	16.2	26
6	2024-08-19	2	15.9	23
6	2024-08-19	2	16.5	28
6	2024-08-19	2	18.2	39
6	2024-08-19	2	14.5	19
6	2024-08-19	2	15	22
6	2024-08-19	2	14.3	19
6	2024-08-19	1	13.5	16
6	2024-08-19	2	15.9	25
6	2024-08-19	1	14.3	16
6	2024-08-19	2	14.1	19
6	2024-08-19	2	15.8	26
6	2024-08-19	2	16.9	30
6	2024-08-19	2	18.9	43
6	2024-08-19	2	15.5	24
6	2024-08-19	1	15.8	27
6	2024-08-19	1	15	20
6	2024-08-19	2	17.8	38
6	2024-08-19	2	15.3	20
6	2024-08-19	2	15.5	23
6	2024-08-19	2	14	16
6	2024-08-19	1	15.3	23
6	2024-08-19	2	13.7	16
6	2024-08-19	2	15	23
6	2024-08-19	1	13.6	17
6	2024-08-19	1	15.2	23
6	2024-08-19	1	14.3	17
6	2024-08-19	1	15.4	22
6	2024-08-19	1	15.2	23
6	2024-08-19	2	16.2	28
6	2024-08-19	2	20.3	61
6	2024-08-19	2	17.5	34
6	2024-08-19	2	16.5	27
6	2024-08-19	2	14	18
6	2024-08-19	1	15.2	22
6	2024-08-19	1	15.2	22
6	2024-08-19	2	15.4	25
6	2024-08-19	2	10.7	32
6	2024-08-19	2	16.5	30
6	2024-08-19	2	15	24
6	2024-08-19	2	16.5	30
6	2024-08-19	2	16.3	29
6	2024-08-19	2	16.2	30
6	2024-08-19	1	16	25
6	2024-08-19	2	17.5	23
6	2024-08-19	2	14.6	21
6	2024-08-19	1	15.4	22
6	2024-08-19	1	14.9	22
6	2024-08-19	1	14.9	22
6	2024-08-19	2	16.6	30
6	2024-08-19	1	15.6	24
6	2024-08-19	1	15.1	23
6	2024-08-19	2	16	27
6	2024-08-19	1	14.6	19
6	2024-08-19	2	16.6	28
6	2024-08-19	2	15.5	25
6	2024-08-19	2	15.6	25
6	2024-08-19	2	17	35
6	2024-08-19	2	16.1	25
6	2024-08-19	1	15.5	24
6	2024-08-19	2	14.9	22
6	2024-08-19	1	14.6	19
6	2024-08-19	2	17	35
6	2024-08-19	2	15.6	26
6	2024-08-19	1	16.5	29
6	2024-08-19	2	17	37
6	2024-08-19	1	15.9	28
6	2024-08-19	1	14.6	19
6	2024-08-19	1	15	23
6	2024-08-19	2	15.2	26
6	2024-08-19	1	14	17
6	2024-08-19	2	17.4	37
6	2024-08-19	2	16.6	31
6	2024-08-19	2	15.4	18
6	2024-08-19	2	16.5	32
6	2024-08-19	1	14.9	22
6	2024-08-19	1	15.2	22
6	2024-08-19	2	17.3	38
6	2024-08-19	1	10	8
6	2024-08-19	1	9.8	6
6	2024-08-19	1	11	10
6	2024-08-19	1	16.2	13
6	2024-08-19	1	11	10
6	2024-08-19	2	13.5	19
6	2024-08-19	2	12	14
6	2024-08-19	1	11	9
6	2024-08-19	2	12.2	14
6	2024-08-19	1	11.1	10
6	2024-08-19	2	12.7	17
6	2024-08-19	2	12.3	16
6	2024-08-19	1	10.5	9
6	2024-08-19	1	10.5	9
6	2024-08-19	2	12	14
6	2024-08-19	2	12.5	8
6	2024-08-19	1	11.1	10
6	2024-08-19	2	11.5	12
6	2024-08-19	1	11.2	10
6	2024-08-19	2	12.2	17
6	2024-08-19	2	12.3	16
6	2024-08-19	2	21	99
6	2024-08-19	2	19.6	75
6	2024-08-19	1	19.2	70
6	2024-08-19	1	18.8	65
6	2024-08-19	1	21	84
6	2024-08-19	1	13.8	25
6	2024-08-19	1	19.6	76
6	2024-08-19	1	21.6	80
6	2024-08-19	1	15.3	35
6	2024-08-19	1	14.1	25
6	2024-08-19	1	16.5	49
6	2024-08-19	2	14.5	29
6	2024-08-19	2	13.5	22
6	2024-08-19	1	17	46
6	2024-08-19	2	20	91
6	2024-08-19	1	20.2	95
6	2024-08-19	2	10.579	87
6	2024-08-19	2	10.334	73
6	2024-08-19	1	11.087	99
6	2024-08-19	1	11.947	114
6	2024-08-19	2	11.228	108
6	2024-08-19	1	11.22	95
6	2024-08-19	1	10.559	81
6	2024-08-19	1	10.434	73
6	2024-08-19	2	10.79	75
6	2024-08-19	1	10.149	69
6	2024-08-19	1	10.585	88
6	2024-08-19	2	12.065	120
6	2024-08-19	1	11.808	119
6	2024-08-19	1	10.387	78
6	2024-08-19	2	11.662	120
6	2024-08-19	2	12.01	126
6	2024-08-19	2	11.307	101
6	2024-08-19	2	11.564	103
6	2024-08-19	1	10.601	72
6	2024-08-19	2	11.084	97
6	2024-08-19	2	10.97	86
6	2024-08-19	1	11.4	70
6	2024-08-19	2	11.387	63
6	2024-08-19	1	9.885	46
6	2024-08-19	1	10.94	55
6	2024-08-19	1	10.922	48
6	2024-08-19	1	10.539	57
6	2024-08-19	2	9.57	49
6	2024-08-19	2	11.294	78
6	2024-08-19	1	11.059	64
6	2024-08-19	1	10.902	80
6	2024-08-19	1	10.9	79
6	2024-08-19	1	10.809	149
6	2024-08-19	1	16.2	41
6	2024-08-19	1	14.2	30
6	2024-08-19	1	16.1	40
6	2024-08-19	1	14.1	28
6	2024-08-19	2	15.8	39
6	2024-08-19	2	16.6	46
6	2024-08-19	1	13.8	26
6	2024-08-19	1	14	29
