# Supplementary material for: Multiangle perception-oriented environmental facility design method based on joint fuzzy decision-making and transfer learning
Source: PeerJ Comput Sci. 2024 Mar 28;10:e1855. doi: 10.7717/peerj-cs.1855 (PMC11041929; doi:10.7717/peerj-cs.1855)
Supplement: Supplemental Information 2 [file peerj-cs-10-1855-s002.zip › Data-0217/Data_3/kton.xlsx]

## Sheet: zooplankton
1	2024-04-18	1	36626	84170	1169	94305	0	0	1169	1169	19873	9738	12473	783	8569	1169	0	783	0	50654	0	4676	2338	51437	4676	0	0	0	0	226791	0	2338	1952	0	0	1555	0	401361	10521	0	2338	1169
1	2024-04-18	2	31224	54061	867	75459	0	0	867	4918	20530	10694	10408	581	8960	1735	0	1735	0	41051	0	26020	1735	64183	2602	0	0	867	1735	156121	0	2021	2888	0	0	581	0	405915	16479	1735	1735	1735
1	2024-04-18	1	7691	9503	0	50685	0	0	3394	2036	9279	5885	1358	455	3394	45703	4073	455	0	455	0	2715	0	2036	679	0	0	0	0	221285	0	3618	10637	0	0	0	679	326721	0	0	679	1358
1	2024-04-18	2	6618	3677	0	37503	0	0	2941	2206	5390	4412	493	1471	8824	30149	2941	0	0	3919	0	2206	0	1471	735	0	0	0	0	131628	0	978	7111	0	0	735	493	189479	2206	0	0	0
1	2024-04-18	1	3470	4007	0	106042	0	0	0	0	7477	3742	2140	537	6146	7212	0	0	0	26709	0	13623	0	1603	801	0	0	801	0	184847	0	1867	1603	0	0	0	0	117261	1603	0	801	0
1	2024-04-18	2	18491	2093	1046	206499	0	0	1046	0	7671	5578	3485	701	4887	8372	0	0	1046	122436	0	78485	0	2093	4186	0	0	1046	0	283592	0	701	2794	0	0	0	0	236156	2794	0	0	0
1	2024-04-18	1	3724	3225	0	224924	0	0	0	1490	11172	6204	2979	499	3724	2234	0	0	0	84905	0	64796	6703	745	745	0	0	0	0	232617	0	1490	3724	0	0	0	0	135051	0	0	745	745
1	2024-04-18	2	4020	4525	754	235818	0	0	0	1508	16087	9051	4774	754	7791	1508	1508	0	0	94027	0	76929	3771	754	1508	0	0	754	0	254923	0	1003	2512	0	0	0	0	90000	0	0	0	754
2	2024-12-18	1	18313	42085	585	47153	0	0	585	585	9937	4869	6237	392	4284	585	0	392	0	25327	0	2338	1169	25719	2338	0	0	0	0	113395	0	1169	976	0	0	777	0	200680	5261	0	1169	585
2	2024-12-18	2	15612	27031	434	37729	0	0	434	2459	10265	5347	5204	291	4480	867	0	867	0	20526	0	13010	867	32092	1301	0	0	434	867	78061	0	1010	1444	0	0	291	0	202958	8240	867	867	867
2	2024-12-18	1	5127	6335	0	33790	0	0	2263	1358	6186	3923	905	303	2263	30469	2715	303	0	303	0	1810	0	1358	453	0	0	0	0	147523	0	2412	7091	0	0	0	453	217814	0	0	453	905
2	2024-12-18	2	4412	2451	0	25002	0	0	1961	1471	3593	2941	328	980	5883	20100	1961	0	0	2613	0	1471	0	980	490	0	0	0	0	87752	0	652	4741	0	0	490	328	126319	1471	0	0	0
2	2024-12-18	1	2602	3005	0	79532	0	0	0	0	5607	2807	1605	403	4610	5409	0	0	0	20032	0	10217	0	1202	601	0	0	601	0	138635	0	1400	1202	0	0	0	0	87946	1202	0	601	0
2	2024-12-18	2	13868	1570	785	154874	0	0	785	0	5753	4183	2614	526	3665	6279	0	0	785	91827	0	58864	0	1570	3139	0	0	785	0	212694	0	526	2096	0	0	0	0	177117	2096	0	0	0
2	2024-12-18	1	2793	2419	0	168693	0	0	0	1117	8379	4653	2234	374	2793	1676	0	0	0	63679	0	48597	5027	559	559	0	0	0	0	174463	0	1117	2793	0	0	0	0	101288	0	0	559	559
2	2024-12-18	2	3015	3394	566	176864	0	0	0	1131	12065	6788	3581	566	5843	1131	1131	0	0	70520	0	57697	2828	566	1131	0	0	566	0	191192	0	752	1884	0	0	0	0	67500	0	0	0	566
3	2024-02-19	1	37638	51668	0	84027	990	163	0	495	52990	57116	35162	990	8256	7592	1486	0	495	82373	0	8419	0	4457	2476	495	0	0	0	97894	0	5943	6933	0	990	34335	0	33344	404114	1981	1981	0
3	2024-02-19	2	18895	13185	0	72823	0	0	0	0	40152	42119	16728	1376	8857	4919	0	0	0	28343	0	2362	0	2362	1181	0	0	0	0	85424	0	6495	3348	0	0	1181	0	164743	3151410	590	2362	590
3	2024-02-19	1	24832	17583	507	56293	0	0	0	0	30429	49533	9296	507	9636	2536	167	507	0	34318	0	36175	2029	2536	6593	0	507	0	0	66436	507	2368	2196	507	507	7267	0	88076	172089	0	3550	0
3	2024-02-19	2	2786	12814	0	19933	0	0	0	0	10586	11947	12939	990	5818	186	0	186	0	11143	0	3157	0	1114	1300	0	0	0	0	9533	0	1053	682	0	0	929	0	30767	20614	743	0	186
3	2024-02-19	1	11905	8571	476	25871	0	0	0	0	16190	6824	1586	1586	6033	1586	0	0	0	30000	0	3333	952	952	952	0	0	0	0	43810	0	952	795	0	0	2062	0	5557	5935081	476	2381	476
3	2024-02-19	2	6348	6824	0	38729	0	0	0	0	16348	7300	3652	2224	7143	3014	0	0	0	22381	0	2381	0	476	952	0	0	0	0	40476	0	1110	795	0	0	0	0	8571	4630319	952	476	476
3	2024-02-19	1	2971	0	17829	40114	0	0	0	0	77257	65371	3967	995	10890	0	0	0	0	7429	0	0	0	0	0	0	0	0	0	141143	0	4947	995	0	0	0	0	70319	20800	0	0	0
3	2024-02-19	2	22644	4299	2343	0	0	0	0	0	62472	111286	11714	1171	26556	0	0	0	0	44514	0	2343	0	3514	0	0	0	0	0	271385	1171	2729	2343	0	0	2343	0	133156	59356	0	1171	0
4	2024-04-19	1	4949	0	0	20788	0	0	0	0	7919	11384	2970	0	4455	0	0	0	0	7919	0	0	3960	0	1485	0	0	0	0	28707	0	990	495	0	11384	0	0	35141	125222	0	0	0
4	2024-04-19	2	3182	0	530	21212	0	0	0	0	14848	18561	4773	0	5303	0	0	0	0	11136	0	0	9015	3712	1061	0	0	0	0	40303	0	1591	3712	0	10606	0	0	101818	254015	0	1591	0
4	2024-04-19	1	9805	0	754	22626	0	0	0	0	9051	17347	3771	0	4525	0	0	0	0	48269	0	0	15838	2263	4525	0	0	0	0	88242	0	2263	3017	0	8296	0	0	109360	299421	0	0	0
4	2024-04-19	2	6222	0	0	12444	0	0	0	0	7919	14707	2828	0	5091	0	0	0	0	42424	0	0	16404	566	1131	0	0	0	0	27717	0	2263	2263	0	1697	0	0	56566	280000	0	0	0
4	2024-04-19	1	4949	0	2121	46667	0	0	0	0	53737	49495	4949	0	10606	0	0	0	0	78485	0	0	72121	0	0	0	0	0	0	127273	0	4242	4949	0	707	0	0	48788	14141	0	0	0
4	2024-04-19	2	1697	0	0	26303	0	0	0	0	52606	39030	5939	0	7636	0	0	0	0	31394	0	0	35636	848	0	0	0	0	0	194303	0	6788	1697	0	848	0	0	107758	9333	0	0	0
4	2024-04-19	1	6010	0	1803	17429	0	0	0	0	31253	40869	3606	0	5409	0	0	0	0	87747	0	0	10217	0	1202	0	0	0	0	86545	0	1803	1202	0	1202	0	0	349788	3606	0	0	2404
4	2024-04-19	2	2722	0	2178	16333	0	0	0	0	35933	31578	5444	0	3267	0	0	0	0	93644	0	0	5989	0	544	0	0	0	0	70778	0	1089	1089	0	1089	0	0	118144	5444	0	0	1089
5	2024-06-19	1	6364	0	0	19091	0	0	0	0	9192	8485	707	0	1414	0	0	0	0	12020	0	0	0	0	707	0	0	0	0	24747	0	2121	707	0	6364	0	0	1149697	0	0	0	0
5	2024-06-19	2	15084	0	0	14330	0	0	0	0	15838	12067	2263	0	6034	0	0	0	0	15084	0	0	754	754	754	0	0	0	754	29414	0	2263	0	0	11313	0	0	1194667	0	0	0	0
5	2024-06-19	1	707	0	707	10606	0	0	0	0	9192	4242	707	0	2828	0	0	0	0	5657	0	0	0	0	0	0	0	0	707	2121	0	1414	0	0	0	0	0	541616	7071	0	0	0
5	2024-06-19	2	707	2121	0	12727	0	0	0	0	7071	4242	707	0	2121	0	0	0	0	4949	0	0	0	0	0	0	0	0	707	4949	0	2121	0	0	2121	0	0	552222	2828	0	0	0
5	2024-06-19	1	5515	0	8824	69491	0	0	0	0	13236	7721	1103	0	3309	0	0	0	0	3309	0	0	0	0	2206	0	0	0	2206	11030	0	3309	1103	0	0	0	0	905588	15442	0	0	1103
5	2024-06-19	2	0	0	9927	81624	0	0	0	0	13236	9927	3309	0	3309	0	0	0	0	1103	0	0	0	0	0	0	0	0	0	13236	0	2206	0	0	0	0	0	1213333	17648	0	0	1103
5	2024-06-19	1	1603	0	4007	24842	0	0	0	0	24040	4007	1603	0	4007	0	0	0	0	801	0	0	0	0	801	0	0	0	1603	20034	0	1603	0	0	0	0	0	1087428	10418	0	0	0
5	2024-06-19	2	1565	0	3912	21127	0	0	0	0	13302	7042	1565	0	3912	0	0	0	0	1565	0	0	0	0	782	0	0	0	782	17997	0	1565	0	0	0	0	0	915515	6260	0	0	782
6	2024-08-19	1	632	1263	1263	9475	0	0	0	0	13265	9475	3158	0	5685	0	0	2527	0	9475	1263	0	2527	0	632	0	0	0	632	11370	0	1263	0	0	1263	0	0	137700	0	0	632	0
6	2024-08-19	2	0	2659	886	15065	0	0	0	0	28358	12407	3545	0	8862	0	0	0	0	14179	5317	0	5317	886	886	0	0	0	0	49627	0	886	0	0	886	0	0	317258	0	0	886	886
6	2024-08-19	1	1508	2263	0	6034	0	0	0	0	12822	5279	1508	0	2263	0	0	1508	0	3017	0	0	0	0	0	0	0	0	0	7542	0	0	0	0	0	0	0	110114	754	0	0	754
6	2024-08-19	2	1584	2376	0	5543	0	0	0	0	14255	7919	792	0	3960	0	0	1584	0	5543	2376	0	0	0	792	0	0	0	0	11879	0	0	0	0	0	0	0	88695	0	0	0	0
6	2024-08-19	1	1603	801	801	65710	0	0	0	0	62505	68114	3205	0	4007	0	0	0	0	1603	8815	0	9616	0	0	0	0	0	0	158667	0	2404	0	0	0	0	0	47279	40869	0	801	801
6	2024-08-19	2	735	1471	0	36768	0	0	0	0	62505	67653	2941	0	5883	0	0	0	0	1471	2206	0	15442	0	735	0	0	0	0	144129	0	1471	0	0	0	0	0	11766	46327	0	0	0
6	2024-08-19	1	0	820	0	56594	0	0	0	0	42651	72998	1640	0	6562	0	0	0	0	1640	3281	0	25426	820	0	0	0	0	0	180444	0	820	0	0	0	0	0	22145	33628	0	0	820
6	2024-08-19	2	1584	1584	0	64937	0	0	0	0	57018	41180	1584	0	3960	0	0	0	0	1584	4752	0	8711	792	0	0	0	0	0	136210	0	792	0	0	0	0	0	41180	54642	0	0	1584
