# Supplementary material for: Multiangle perception-oriented environmental facility design method based on joint fuzzy decision-making and transfer learning
Source: PeerJ Comput Sci. 2024 Mar 28;10:e1855. doi: 10.7717/peerj-cs.1855 (PMC11041929; doi:10.7717/peerj-cs.1855)
Supplement: Supplemental Information 2 [file peerj-cs-10-1855-s002.zip › Data-0217/Data_3/namr_data.xlsx]

## Sheet: WQanamr
1	2024-04-18	1	0.0001	0.0008	0.0058	0.0126	0.2578	65.6
1	2024-04-18	2	0.0011	0.0008	0.0086	0.0141	0.251	66.8
1	2024-04-18	3	0.0002	0.0007	0.0042	0.0163	0.2698	68
1	2024-04-18	1	0.0032	0.0009	0.0048	0.0137	0.1298	74.4
1	2024-04-18	2	0.0061	0.0008	0.006	0.0136	0.1687	64
1	2024-04-18	3	0.0097	0.0008	0.0065	0.0105	0.1549	83.2
1	2024-04-18	1	0.0001	0.0006	0.0072	0.0102	0.095	70.8
1	2024-04-18	2	0.0002	0.0004	0.0011	0.0121	0.1367	89.6
1	2024-04-18	3	0.0001	0.0004	0.007	0.0075	0.1161	52.8
1	2024-04-18	1	0.017	0.0013	0.0071	0.017	0.1725	70.4
1	2024-04-18	2	0.0146	0.001	0.0062	0.0145	0.2288	69.6
1	2024-04-18	3	0.0175	0.0009	0.0054	0.0147	0.2156	74.8
2	2024-12-18	1	0.0001	0.0008	0.0076	0.0089	0.1773	67.6
2	2024-12-18	2	0.0001	0.001	0.0027	0.0095	0.2037	73.2
2	2024-12-18	3	0.0003	0.0008	0.0068	0.0085	0.1688	85.2
2	2024-12-18	1	0.0001	0.0007	0.01	0.0074	0.0391	86
2	2024-12-18	2	0.0001	0.0007	0.0016	0.0075	0.0433	67.2
2	2024-12-18	3	0.0002	0.001	0.0026	0.0072	0.0279	55.2
2	2024-12-18	1	0.0002	0.0008	0	0.0017	0.0202	52.4
2	2024-12-18	2	0.0003	0.0007	0.0039	0.0064	0.0592	58.8
2	2024-12-18	3	0.0001	0.0007	0.005	0.0064	0.0339	79.6
2	2024-12-18	1	0.0001	0.0005	0.0055	0.0072	0.106	68.4
2	2024-12-18	2	0.0002	0.0007	0	0.0109	0.0853	72
2	2024-12-18	3	0.0002	0.0009	0.0182	0.0118	0.1156	52.8
3	2024-02-19	1	0.0069	0.0035	0.009	0.0217	0.3775	75.2
3	2024-02-19	2	0.0223	0.0013	0.0084	0.0192	0.4135	71.2
3	2024-02-19	3	0.0504	0.0017	0.0129	0.0201	0.3914	57.2
3	2024-02-19	1	0.0153	0.0039	0.0118	0.0179	0.5094	52.8
3	2024-02-19	2	0.0145	0.0037	0.0103	0.0135	0.4558	59.6
3	2024-02-19	3	0.0442	0.0037	0.0147	0.0138	0.3942	59.2
3	2024-02-19	1	0.0535	0.0019	0.0052	0.0204	0.4777	66
3	2024-02-19	2	0.0616	0.0015	0.0051	0.0147	0.5004	67.6
3	2024-02-19	3	0.0623	0.0017	0.0075	0.0178	0.4436	49.2
3	2024-02-19	1	0.0734	0.0023	0.0027	0.0199	0.4346	74
3	2024-02-19	2	0.0469	0.0018	0.003	0.0207	0.4282	67.6
3	2024-02-19	3	0.0743	0.0026	0.0017	0.0191	0.4764	74.8
4	2024-04-19	1	0.0272	0.0011	0.0237	0.0254	0.3695	100
4	2024-04-19	2	0.027	0.0008	0.0155	0.0166	0.1625	114.8
4	2024-04-19	3	0.017	0.0009	0.006	0.014	0.1234	109.2
4	2024-04-19	1	0.0252	0.0015	0.0071	0.013	0.138	98.4
4	2024-04-19	2	0.016	0.0011	0.0084	0.0168	0.1626	103.6
4	2024-04-19	3	0.0191	0.001	0.0078	0.023	0.299	116
4	2024-04-19	1	0.0191	0.0013	0.0025	0.033	0.3677	117.2
4	2024-04-19	2	0.019	0.0013	0.004	0.0161	0.2428	110.4
4	2024-04-19	3	0.0134	0.0015	0.0065	0.0168	0.1929	108
4	2024-04-19	1	0.0258	0.0013	0.0085	0.0318	0.283	118
4	2024-04-19	2	0.0142	0.0023	0.0002	0.025	1.1755	105.2
4	2024-04-19	3	0.0185	0.0023	0.0005	0.0198	0.2716	104.4
5	2024-06-19	1	0.0339	0.0035	0.0108	0.0115	0.5791	124.9
5	2024-06-19	2	0.044	0.0045	0.0038	0.0116	0.5495	112.5
5	2024-06-19	3	0.012	0.0034	0.0001	0.0137	0.6325	116.8
5	2024-06-19	1	0.0338	0.0046	0.0108	0.0142	0.408	107.4
5	2024-06-19	2	0.0207	0.0072	0.0112	0.0139	0.4915	96.8
5	2024-06-19	3	0.0187	0.0043	0.003	0.0134	0.4597	101.2
5	2024-06-19	1	0.0119	0.0032	0.0055	0.0149	0.3227	105.8
5	2024-06-19	2	0.0164	0.0032	0.0043	0.0142	0.3768	127.3
5	2024-06-19	3	0.0083	0.0031	0.0024	0.014	0.3508	119.4
5	2024-06-19	1	0.01	0.0031	0.0029	0.0152	0.2252	109.8
5	2024-06-19	2	0.0085	0.0032	0.0019	0.0158	0.2659	122.8
5	2024-06-19	3	0.0134	0.0033	0.0033	0.0137	0.3149	115.7
6	2024-08-19	1	0.0083	0.0038	0.0167	0.0212	0.7754	133.5
6	2024-08-19	2	0.0008	0.0036	0.0071	0.0192	1.002	127.4
6	2024-08-19	3	0.0033	0.0035	0.0041	0.0149	0.8877	128.6
6	2024-08-19	1	0.0031	0.0037	0.0031	0.0147	0.4372	115.4
6	2024-08-19	2	0.0012	0.0036	-0.0004	0.0156	0.4215	118.8
6	2024-08-19	3	0.001	0.0037	0.0035	0.0159	0.5314	106.1
6	2024-08-19	1	0.0041	0.0037	0.0062	0.0183	0.5159	115.9
6	2024-08-19	2	0.0012	0.0039	0.0063	0.0135	0.4404	128.6
6	2024-08-19	3	0.0066	0.0036	0.0056	0.0144	0.4524	129.7
6	2024-08-19	1	0.0101	0.0032	0.0011	0.0137	0.3869	113.1
6	2024-08-19	2	0.0098	0.0031	0.0013	0.0142	0.3808	128
6	2024-08-19	3	0.00995	0.00315	0.0012	0.01395	0.38385	121.3
