# Supplementary material for: Multiangle perception-oriented environmental facility design method based on joint fuzzy decision-making and transfer learning
Source: PeerJ Comput Sci. 2024 Mar 28;10:e1855. doi: 10.7717/peerj-cs.1855 (PMC11041929; doi:10.7717/peerj-cs.1855)
Supplement: Supplemental Information 2 [file peerj-cs-10-1855-s002.zip › Data-0217/Data_3/ppk-num.xlsx]

## Sheet: pr-ppk-num
Winther	Dec	1	27.5	26	4.15	7.27	6.31	145	23	3.1248	0.9966	939645	97143.8	15896.2	67117.5	0	759488
Winther	Dec	2	28.05	30.5	5.45	8.05	4.15	205	26	3.2472	0.9967	1.13146e+07	812475	141300	247275	0	1.01135e+07
Winther	Dec	3	28.3	31.5	6.4	8.3	1.77	170	22	3.0823	0.9972	162177075	3461850	0	388575	0	158326650
Winther	Dec	4	28.54	29	6.4	8.37	2.74	190	25	3.2118	0.9978	6.26136e+07	2.73769e+06	0	794812	0	5.90811e+07
Summer	Feb	1	27.5	26	7.15	7.89	8.08	130	14	2.627	0.9954	245509	0	17662.5	12363.8	0	215482
Summer	Feb	2	28.05	30.5	5.55	7.96	3.99	165	9	2.1925	0.9979	38857.5	1766.25	1766.25	8831.25	0	26493.8
Summer	Feb	3	28.3	31.5	7.15	8.19	1.31	145	11	2.3912	0.9972	4415625	35325	0	0	0	4380300
Summer	Feb	4	31.85	28.5	6.15	7.69	3.43	145	23	3.1194	0.9949	3.55899e+06	959074	233145	690604	0	1.67617e+06
Summer	May	1	34.35	26.4	4.7	7.64	5	155	12	2.4688	0.9935	19746675	1.61965e+07	1.11274e+06	847800	0	1589625
Summer	May	2	34.05	26.5	5.8	8.05	2.47	125	17	2.8217	0.996	542239	227846	22961.2	146599	0	144832
Summer	May	3	34.15	30	6.1	8.07	1.11	125	18	2.8827	0.9973	7347600	3.52367e+06	574031	547538	0	2.70236e+06
Summer	May	4	34.2	30	5.55	8.08	1.05	150	13	2.5548	0.996	2.00028e+07	1.78833e+07	485719	220781	0	1413000
Rainy	Jul	1	28	0	6.99	6.35	6	30	19	2.9274	0.9942	4.0818e+06	116572	840735	413302	75948.8	2635245
Rainy	Jul	2	28.3	0	4.93	6.43	4.5	40	10	2.3004	0.999	2826000	0	176625	264938	0	2.38444e+06
Rainy	Jul	3	28.8	10	7.41	8.03	2	80	11	2.3921	0.9976	12363750	0	441562	176625	0	1.17456e+07
Rainy	Jul	4	29	25	9.24	7.98	1.5	50	12	2.4802	0.9981	19605375	2.03119e+06	264938	0	0	17309250
Rainy	Aug	1	31.75	2.5	4.15	7.18	6	60	7	1.9417	0.9978	2649375	0	176625	0	88312.5	2.38444e+06
Rainy	Aug	2	32.05	6	3.85	7.43	4	90	5	1.6087	0.9995	1059750	0	264938	0	0	794812
Rainy	Aug	3	31.7	28	6.4	8.05	2.5	75	10	2.2991	0.9985	4.85719e+06	0	0	88312.5	0	4768875
Rainy	Aug	4	31	28	5.3	8.09	2.5	70	11	2.3952	0.9989	8442675	264938	0	176625	0	8.00111e+06
Winther	Oct	1	31.7	1	3.2	3.32	6.22	50.5	7	1.9389	0.9964	10774125	0	264938	1.50131e+06	0	9007875
Winther	Oct	2	31.6	4.5	4.65	2.82	3.95	55	8	2.0721	0.9965	4.82186e+06	0	105975	44156.2	0	4.67173e+06
Winther	Oct	3	30.3	26	5.85	8.28	7.92	140	4	1.3758	0.9924	4.33614e+06	0	52987.5	574031	0	3709125
Winther	Oct	4	31.2	31	5.15	5.51	1.22	125	10	2.2887	0.994	1.31232e+07	0	123638	635850	0	12363750
